# Supplementary material for: Proteomic shifts in multi-species oral biofilms caused by Anaeroglobus geminatus
Source: Sci Rep. 2017 Jun 30;7:4409. doi: 10.1038/s41598-017-04594-9 (PMC5493653; doi:10.1038/s41598-017-04594-9)
Supplement: Supplementary file 1 — Supplementary Table 1 [file 41598_2017_4594_MOESM1_ESM.xls]

## Sheet: Supplement 1 
Supplement table 1: List of identified proteins from Scaffold.
Accession Number	Identified Proteins	Molecular Weight	Total Unique Peptide Count *
				10 speices biofilm			11 speices biofilm
			Replicate 1	Replicate 2	Replicate 3	Replicate 1	Replicate 2	Replicate 3
gi|161485655|ref|NP_602437.2|	elongation factor Ts [Fusobacterium nucleatum subsp. nucleatum ATCC 25586]	33 kDa	31	35	31	31	29	33
gi|161485659|ref|NP_603581.2|	hydroxylamine reductase [Fusobacterium nucleatum subsp. nucleatum ATCC 25586]	62 kDa	21	21	20	18	18	14
gi|161485660|ref|NP_603326.2| (+1)	carbamoyl phosphate synthase large subunit [Fusobacterium nucleatum subsp. nucleatum ATCC 25586]	117 kDa	3	3	4	0	2	4
gi|161485661|ref|NP_603020.2|	seryl-tRNA synthetase [Fusobacterium nucleatum subsp. nucleatum ATCC 25586]	48 kDa	12	14	16	13	13	17
gi|161579529|ref|NP_905864.2| (+10)	bifunctional preprotein translocase subunit SecD/SecF [Porphyromonas gingivalis W83]	107 kDa	4	7	3	2	2	3
gi|188993887|ref|YP_001928139.1| (+12)	hypothetical protein PGN_0023 [Porphyromonas gingivalis ATCC 33277]	43 kDa	2	2	1	0	0	0
gi|188993899|ref|YP_001928151.1| (+11)	50S ribosomal protein L19 [Porphyromonas gingivalis ATCC 33277]	14 kDa	2	2	2	2	2	1
gi|188993902|ref|YP_001928154.1| (+11)	serine hydroxymethyltransferase [Porphyromonas gingivalis ATCC 33277]	47 kDa	0	5	7	7	6	4
gi|188993917|ref|YP_001928169.1| (+1)	hypothetical protein PGN_0053 [Porphyromonas gingivalis ATCC 33277]	48 kDa	0	1	2	1	0	1
gi|188993918|ref|YP_001928170.1| (+1)	hypothetical protein PGN_0054 [Porphyromonas gingivalis ATCC 33277]	16 kDa	0	2	0	1	2	2
gi|188993964|ref|YP_001928216.1| (+4)	diaminopimelate decarboxylase [Porphyromonas gingivalis ATCC 33277]	42 kDa	4	12	7	7	6	7
gi|188993985|ref|YP_001928237.1| (+6)	hypothetical protein PGN_0121 [Porphyromonas gingivalis ATCC 33277]	65 kDa	2	0	3	0	0	0
gi|188993992|ref|YP_001928244.1| (+12)	hypothetical protein PGN_0128 [Porphyromonas gingivalis ATCC 33277]	54 kDa	3	7	8	6	4	5
gi|188993993|ref|YP_001928245.1| (+12)	hypothetical protein PGN_0129 [Porphyromonas gingivalis ATCC 33277]	22 kDa	4	2	3	1	2	3
gi|188994013|ref|YP_001928265.1| (+12)	ribose-phosphate pyrophosphokinase [Porphyromonas gingivalis ATCC 33277]	35 kDa	0	4	3	1	1	1
gi|188994018|ref|YP_001928270.1| (+6)	hypothetical protein PGN_0154 [Porphyromonas gingivalis ATCC 33277]	21 kDa	3	1	1	0	0	0
gi|188994020|ref|YP_001928272.1|	hypothetical protein PGN_0156 [Porphyromonas gingivalis ATCC 33277]	24 kDa	6	2	3	2	2	1
gi|188994031|ref|YP_001928283.1| (+7)	30S ribosomal protein S16 [Porphyromonas gingivalis ATCC 33277]	21 kDa	2	6	1	3	4	2
gi|188994037|ref|YP_001928289.1| (+11)	glyceraldehyde 3-phosphate dehydrogenase type I [Porphyromonas gingivalis ATCC 33277]	36 kDa	4	11	7	7	10	9
gi|188994099|ref|YP_001928351.1| (+12)	DNA-binding protein HU [Porphyromonas gingivalis ATCC 33277]	9 kDa	2	4	3	7	6	7
gi|188994135|ref|YP_001928387.1| (+9)	endopeptidase PepO [Porphyromonas gingivalis ATCC 33277]	79 kDa	7	4	6	2	1	2
gi|188994143|ref|YP_001928395.1| (+5)	50S ribosomal protein L25 [Porphyromonas gingivalis ATCC 33277]	21 kDa	0	2	0	0	0	0
gi|188994151|ref|YP_001928403.1| (+1)	Mfa1 fimbrilin [Porphyromonas gingivalis ATCC 33277]	61 kDa	10	8	9	5	5	3
gi|188994152|ref|YP_001928404.1| (+9)	hypothetical protein PGN_0288 [Porphyromonas gingivalis ATCC 33277]	37 kDa	1	0	2	0	0	0
gi|188994157|ref|YP_001928409.1|	receptor antigen A [Porphyromonas gingivalis ATCC 33277]	115 kDa	43	37	43	31	32	31
gi|188994158|ref|YP_001928410.1| (+2)	receptor antigen B [Porphyromonas gingivalis ATCC 33277]	57 kDa	29	26	26	21	19	19
gi|188994159|ref|YP_001928411.1| (+1)	C-terminal domain of Arg- and Lys-gingipain proteinase [Porphyromonas gingivalis ATCC 33277]	32 kDa	4	4	5	4	2	4
gi|188994167|ref|YP_001928419.1| (+6)	zinc protease [Porphyromonas gingivalis ATCC 33277]	106 kDa	1	4	4	5	1	7
gi|188994193|ref|YP_001928445.1| (+10)	hypothetical protein PGN_0329 [Porphyromonas gingivalis ATCC 33277]	101 kDa	0	2	2	0	0	1
gi|188994197|ref|YP_001928449.1| (+12)	translaldolase [Porphyromonas gingivalis ATCC 33277]	24 kDa	2	4	1	1	1	1
gi|188994199|ref|YP_001928451.1| (+10)	hypothetical protein PGN_0335 [Porphyromonas gingivalis ATCC 33277]	92 kDa	10	9	8	5	3	5
gi|188994209|ref|YP_001928461.1| (+11)	hypothetical protein PGN_0345 [Porphyromonas gingivalis ATCC 33277]	32 kDa	0	2	1	3	2	5
gi|188994215|ref|YP_001928467.1| (+10)	pyruvate carboxylase subunit B [Porphyromonas gingivalis ATCC 33277]	70 kDa	2	6	2	3	2	3
gi|188994241|ref|YP_001928493.1| (+12)	aspartate ammonia-lyase [Porphyromonas gingivalis ATCC 33277]	52 kDa	0	3	2	0	0	0
gi|188994298|ref|YP_001928550.1| (+8)	phosphoenolpyruvate carboxykinase [Porphyromonas gingivalis ATCC 33277]	59 kDa	3	8	6	4	6	6
gi|188994320|ref|YP_001928572.1| (+12)	methylmalonyl-CoA mutase [Porphyromonas gingivalis ATCC 33277]	79 kDa	0	7	5	6	0	5
gi|188994321|ref|YP_001928573.1| (+12)	methylmalonyl-CoA mutase small subunit [Porphyromonas gingivalis ATCC 33277]	69 kDa	0	2	0	0	0	0
gi|188994341|ref|YP_001928593.1| (+4)	hypothetical protein PGN_0477 [Porphyromonas gingivalis ATCC 33277]	61 kDa	2	1	2	0	0	0
gi|188994364|ref|YP_001928616.1| (+11)	methylmalonyl-CoA decarboxylase alpha subunit [Porphyromonas gingivalis ATCC 33277]	57 kDa	2	6	4	3	1	2
gi|188994365|ref|YP_001928617.1| (+12)	hypothetical protein PGN_0501 [Porphyromonas gingivalis ATCC 33277]	35 kDa	2	2	2	0	0	2
gi|188994381|ref|YP_001928633.1| (+12)	isoleucyl-tRNA synthetase [Porphyromonas gingivalis ATCC 33277]	130 kDa	0	2	0	0	3	0
gi|188994414|ref|YP_001928666.1| (+5)	glycine cleavage system aminomethyltransferase T [Porphyromonas gingivalis ATCC 33277]	40 kDa	0	3	1	0	0	1
gi|188994421|ref|YP_001928673.1| (+12)	TonB-dependent receptor HmuR [Porphyromonas gingivalis ATCC 33277]	73 kDa	2	2	2	0	0	0
gi|188994422|ref|YP_001928674.1| (+3)	hypothetical protein PGN_0558 [Porphyromonas gingivalis ATCC 33277]	24 kDa	20	17	17	6	13	8
gi|188994468|ref|YP_001928720.1| (+12)	ferritin [Porphyromonas gingivalis ATCC 33277]	19 kDa	2	5	1	0	2	1
gi|188994475|ref|YP_001928727.1|	D-3-phosphoglycerate dehydrogenase [Porphyromonas gingivalis ATCC 33277]	33 kDa	0	4	0	2	1	2
gi|188994476|ref|YP_001928728.1| (+2)	phosphoserine aminotransferase [Porphyromonas gingivalis ATCC 33277]	40 kDa	12	16	12	10	8	10
gi|188994518|ref|YP_001928770.1|	hypothetical protein PGN_0654 [Porphyromonas gingivalis ATCC 33277]	35 kDa	4	2	2	1	3	2
gi|188994523|ref|YP_001928775.1| (+12)	hemin-binding protein [Porphyromonas gingivalis ATCC 33277]	38 kDa	21	13	13	10	9	9
gi|188994529|ref|YP_001928781.1| (+12)	triosephosphate isomerase [Porphyromonas gingivalis ATCC 33277]	27 kDa	0	3	2	2	0	2
gi|188994547|ref|YP_001928799.1| (+3)	TonB-linked receptor Tlr [Porphyromonas gingivalis ATCC 33277]	79 kDa	7	5	7	3	3	4
gi|188994557|ref|YP_001928809.1| (+12)	hypothetical protein PGN_0693 [Porphyromonas gingivalis ATCC 33277]	45 kDa	2	0	2	0	1	0
gi|188994569|ref|YP_001928821.1| (+3)	heme-binding protein FetB [Porphyromonas gingivalis ATCC 33277]	33 kDa	3	1	2	2	0	0
gi|188994588|ref|YP_001928840.1| (+11)	NAD-dependent 4-hydroxybutyrate dehydrogenase [Porphyromonas gingivalis ATCC 33277]	42 kDa	1	6	3	1	0	1
gi|188994591|ref|YP_001928843.1| (+4)	4-hydroxybutyryl-CoA dehydratase [Porphyromonas gingivalis ATCC 33277]	54 kDa	6	16	9	4	3	2
gi|188994592|ref|YP_001928844.1| (+2)	hypothetical protein PGN_0728 [Porphyromonas gingivalis ATCC 33277]	42 kDa	15	14	16	17	13	17
gi|188994593|ref|YP_001928845.1| (+4)	hypothetical protein PGN_0729 [Porphyromonas gingivalis ATCC 33277]	43 kDa	21	16	13	16	15	15
gi|188994605|ref|YP_001928857.1| (+12)	TonB-dependent receptor [Porphyromonas gingivalis ATCC 33277]	94 kDa	5	3	6	0	0	0
gi|188994622|ref|YP_001928874.1| (+11)	hypothetical protein PGN_0758 [Porphyromonas gingivalis ATCC 33277]	14 kDa	3	2	3	0	0	0
gi|188994628|ref|YP_001928880.1| (+9)	riboflavin synthase subunit alpha [Porphyromonas gingivalis ATCC 33277]	22 kDa	0	2	1	0	1	0
gi|188994652|ref|YP_001928904.1| (+11)	peptidyl-dipeptidase [Porphyromonas gingivalis ATCC 33277]	80 kDa	7	6	3	4	5	3
gi|188994659|ref|YP_001928911.1| (+12)	hypothetical protein PGN_0795 [Porphyromonas gingivalis ATCC 33277]	79 kDa	0	1	2	0	0	0
gi|188994668|ref|YP_001928920.1| (+12)	hypothetical protein PGN_0804 [Porphyromonas gingivalis ATCC 33277]	23 kDa	2	1	2	1	1	0
gi|188994670|ref|YP_001928922.1| (+11)	MotA/TolQ/ExbB proton channel protein [Porphyromonas gingivalis ATCC 33277]	29 kDa	6	7	7	5	6	4
gi|188994680|ref|YP_001928932.1| (+12)	fructose-1,6-bisphosphatase [Porphyromonas gingivalis ATCC 33277]	76 kDa	0	1	2	0	0	0
gi|188994692|ref|YP_001928944.1| (+11)	flavoprotein [Porphyromonas gingivalis ATCC 33277]	46 kDa	0	2	1	0	0	0
gi|188994740|ref|YP_001928992.1| (+1)	TPR domain protein [Porphyromonas gingivalis ATCC 33277]	46 kDa	1	8	6	7	10	7
gi|188994744|ref|YP_001928996.1| (+9)	tryptophanase [Porphyromonas gingivalis ATCC 33277]	52 kDa	1	6	4	2	3	2
gi|188994754|ref|YP_001929006.1| (+4)	TonB-dependent outer membrane receptor protein [Porphyromonas gingivalis ATCC 33277]	95 kDa	5	4	4	2	2	1
gi|188994762|ref|YP_001929014.1| (+7)	peptidylarginine deiminase [Porphyromonas gingivalis ATCC 33277]	62 kDa	18	9	16	4	7	4
gi|188994766|ref|YP_001929018.1| (+12)	hypothetical protein PGN_0902 [Porphyromonas gingivalis ATCC 33277]	25 kDa	2	0	2	0	0	0
gi|188994778|ref|YP_001929030.1| (+6)	peptidase M24 family [Porphyromonas gingivalis ATCC 33277]	67 kDa	2	5	1	3	2	1
gi|188994810|ref|YP_001929062.1| (+9)	hypothetical protein PGN_0946 [Porphyromonas gingivalis ATCC 33277]	90 kDa	4	3	3	5	3	5
gi|188994811|ref|YP_001929063.1| (+13)	hypothetical protein PGN_0947 [Porphyromonas gingivalis ATCC 33277]	31 kDa	1	2	0	2	1	3
gi|188994812|ref|YP_001929064.1| (+7)	hypothetical protein PGN_0948 [Porphyromonas gingivalis ATCC 33277]	49 kDa	4	2	4	2	2	3
gi|188994813|ref|YP_001929065.1| (+5)	ABC transporter ATP-binding protein [Porphyromonas gingivalis ATCC 33277]	66 kDa	8	7	9	13	10	10
gi|188994814|ref|YP_001929066.1| (+12)	ABC transporter ATP-binding protein [Porphyromonas gingivalis ATCC 33277]	63 kDa	5	5	5	8	6	4
gi|188994829|ref|YP_001929081.1| (+7)	50S ribosomal protein L20 [Porphyromonas gingivalis ATCC 33277]	13 kDa	0	3	4	4	4	4
gi|188994878|ref|YP_001929130.1| (+8)	elongation factor G [Porphyromonas gingivalis ATCC 33277]	80 kDa	0	7	3	4	0	5
gi|188994901|ref|YP_001929153.1| (+5)	hypothetical protein PGN_1037 [Porphyromonas gingivalis ATCC 33277]	16 kDa	2	2	3	2	1	3
gi|188994944|ref|YP_001929196.1| (+9)	branched-chain amino acid aminotransferase [Porphyromonas gingivalis ATCC 33277]	38 kDa	4	10	6	4	3	3
gi|188994952|ref|YP_001929204.1| (+11)	30S ribosomal protein S1 [Porphyromonas gingivalis ATCC 33277]	67 kDa	0	7	9	6	7	6
gi|188994955|ref|YP_001929207.1| (+12)	hypothetical protein PGN_1091 [Porphyromonas gingivalis ATCC 33277]	23 kDa	3	3	2	1	1	1
gi|188994981|ref|YP_001929233.1| (+12)	acetyl-CoA synthetase [Porphyromonas gingivalis ATCC 33277]	73 kDa	0	2	1	0	0	0
gi|188994984|ref|YP_001929236.1| (+10)	NADPH-NAD transhydrogenase [Porphyromonas gingivalis ATCC 33277]	41 kDa	2	10	8	2	3	8
gi|188995004|ref|YP_001929256.1| (+10)	orotate phosphoribosyltransferase [Porphyromonas gingivalis ATCC 33277]	23 kDa	0	2	1	2	2	3
gi|188995028|ref|YP_001929280.1| (+9)	hypothetical protein PGN_1164 [Porphyromonas gingivalis ATCC 33277]	30 kDa	1	8	5	1	4	3
gi|188995029|ref|YP_001929281.1| (+12)	hypothetical protein PGN_1165 [Porphyromonas gingivalis ATCC 33277]	37 kDa	2	10	7	3	2	2
gi|188995030|ref|YP_001929282.1| (+12)	L-lysine 2,3-aminomutase [Porphyromonas gingivalis ATCC 33277]	48 kDa	5	6	6	5	4	5
gi|188995036|ref|YP_001929288.1| (+7)	acyl-CoA dehydrogenase [Porphyromonas gingivalis ATCC 33277]	42 kDa	11	15	14	11	12	10
gi|188995037|ref|YP_001929289.1| (+12)	electron transfer flavoprotein beta subunit [Porphyromonas gingivalis ATCC 33277]	29 kDa	4	7	8	6	3	5
gi|188995038|ref|YP_001929290.1| (+10)	electron transfer flavoprotein alpha subunit [Porphyromonas gingivalis ATCC 33277]	37 kDa	10	11	13	8	6	6
gi|188995040|ref|YP_001929292.1|	3-hydroxybutyryl-CoA dehydrogenase [Porphyromonas gingivalis ATCC 33277]	30 kDa	0	5	3	0	2	3
gi|188995042|ref|YP_001929294.1| (+10)	acetate kinase [Porphyromonas gingivalis ATCC 33277]	43 kDa	0	3	3	4	3	4
gi|188995043|ref|YP_001929295.1| (+8)	phosphotransacetylase [Porphyromonas gingivalis ATCC 33277]	36 kDa	1	10	5	6	6	9
gi|188995045|ref|YP_001929297.1| (+2)	thiol:disulfide oxidoreductase [Porphyromonas gingivalis ATCC 33277]	40 kDa	13	14	12	11	8	10
gi|188995046|ref|YP_001929298.1| (+9)	hypothetical protein PGN_1182 [Porphyromonas gingivalis ATCC 33277]	9 kDa	0	1	0	3	2	2
gi|188995050|ref|YP_001929302.1| (+12)	DNA-binding response regulator RprY [Porphyromonas gingivalis ATCC 33277]	28 kDa	3	9	7	8	5	6
gi|188995052|ref|YP_001929304.1| (+12)	hypothetical protein PGN_1188 [Porphyromonas gingivalis ATCC 33277]	24 kDa	2	1	1	0	0	0
gi|188995070|ref|YP_001929322.1| (+12)	bifunctional 5,10-methylene-tetrahydrofolate dehydrogenase/ 5,10-methylene-tetrahydrofolate cyclohydrolase [Porphyromonas gingivalis ATCC 33277]	32 kDa	0	4	0	0	4	0
gi|188995187|ref|YP_001929439.1| (+9)	TPR domain protein [Porphyromonas gingivalis ATCC 33277]	63 kDa	5	5	4	1	0	0
gi|188995202|ref|YP_001929454.1| (+2)	pyruvate phosphate dikinase [Porphyromonas gingivalis ATCC 33277]	100 kDa	3	5	4	7	6	5
gi|188995205|ref|YP_001929457.1| (+12)	CoA transferase [Porphyromonas gingivalis ATCC 33277]	55 kDa	1	2	0	0	0	0
gi|188995231|ref|YP_001929483.1| (+11)	glutamate dehydrogenase [Porphyromonas gingivalis ATCC 33277]	49 kDa	23	41	34	29	31	32
gi|188995239|ref|YP_001929491.1| (+12)	beta-ketoacyl-acyl carrier protein reductase [Porphyromonas gingivalis ATCC 33277]	26 kDa	1	2	1	1	0	0
gi|188995273|ref|YP_001929525.1| (+2)	peptidase [Porphyromonas gingivalis ATCC 33277]	50 kDa	0	3	0	0	0	3
gi|188995298|ref|YP_001929550.1| (+11)	aminoacyl-histidine dipeptidase [Porphyromonas gingivalis ATCC 33277]	54 kDa	1	3	3	5	2	2
gi|188995316|ref|YP_001929568.1| (+1)	molecular chaperone GroEL [Porphyromonas gingivalis ATCC 33277]	58 kDa	9	13	12	9	15	13
gi|188995330|ref|YP_001929582.1|	arginine-specific cysteine proteinase RgpB [Porphyromonas gingivalis ATCC 33277]	81 kDa	36	33	35	25	28	26
gi|188995343|ref|YP_001929595.1| (+10)	hypothetical protein PGN_1479 [Porphyromonas gingivalis ATCC 33277]	80 kDa	1	11	4	4	3	2
gi|188995349|ref|YP_001929601.1| (+12)	hypothetical protein PGN_1485 [Porphyromonas gingivalis ATCC 33277]	13 kDa	2	2	2	1	0	0
gi|188995353|ref|YP_001929605.1| (+12)	2-amino-3-ketobutyrate CoA ligase [Porphyromonas gingivalis ATCC 33277]	44 kDa	5	9	6	5	6	6
gi|188995393|ref|YP_001929645.1| (+12)	2-oxoglutarate ferredoxin oxidoreductase subunit beta [Porphyromonas gingivalis ATCC 33277]	37 kDa	0	0	2	2	2	2
gi|188995421|ref|YP_001929673.1| (+5)	hypothetical protein PGN_1557 [Porphyromonas gingivalis ATCC 33277]	30 kDa	2	1	0	0	0	0
gi|188995434|ref|YP_001929686.1| (+12)	DNA-directed RNA polymerase subunit beta' [Porphyromonas gingivalis ATCC 33277]	160 kDa	13	14	15	16	17	16
gi|188995436|ref|YP_001929688.1| (+8)	50S ribosomal protein L7/L12 [Porphyromonas gingivalis ATCC 33277]	13 kDa	3	3	4	3	3	2
gi|188995437|ref|YP_001929689.1| (+9)	50S ribosomal protein L10 [Porphyromonas gingivalis ATCC 33277]	19 kDa	1	4	1	1	1	2
gi|188995438|ref|YP_001929690.1| (+12)	50S ribosomal protein L1 [Porphyromonas gingivalis ATCC 33277]	25 kDa	0	5	5	4	5	7
gi|188995439|ref|YP_001929691.1| (+7)	50S ribosomal protein L11 [Porphyromonas gingivalis ATCC 33277]	16 kDa	0	4	2	0	1	1
gi|188995451|ref|YP_001929703.1| (+10)	elongation factor Ts [Porphyromonas gingivalis ATCC 33277]	30 kDa	0	4	6	4	4	4
gi|188995452|ref|YP_001929704.1| (+10)	30S ribosomal protein S2 [Porphyromonas gingivalis ATCC 33277]	31 kDa	0	5	5	3	0	4
gi|188995497|ref|YP_001929749.1| (+10)	formiminotransferase-cyclodeaminase [Porphyromonas gingivalis ATCC 33277]	33 kDa	2	3	3	1	2	2
gi|188995522|ref|YP_001929774.1| (+12)	electron transport complex RnfABCDGE type C subunit [Porphyromonas gingivalis ATCC 33277]	47 kDa	1	3	3	0	0	0
gi|188995534|ref|YP_001929786.1| (+4)	conserved hypothetical protein with predicted lysozyme domain [Porphyromonas gingivalis ATCC 33277]	22 kDa	5	7	6	4	6	2
gi|188995559|ref|YP_001929811.1| (+11)	fructose-1,6-bisphosphate aldolase [Porphyromonas gingivalis ATCC 33277]	33 kDa	0	13	6	4	7	10
gi|188995562|ref|YP_001929814.1| (+12)	30S ribosomal protein S15 [Porphyromonas gingivalis ATCC 33277]	11 kDa	1	3	0	2	1	2
gi|188995568|ref|YP_001929820.1| (+12)	beta-ketoacyl-acyl-carrier-protein synthase II [Porphyromonas gingivalis ATCC 33277]	45 kDa	0	4	3	3	0	2
gi|188995592|ref|YP_001929844.1|	lysine-specific cysteine proteinase Kgp [Porphyromonas gingivalis ATCC 33277]	187 kDa	44	38	43	25	27	33
gi|188995597|ref|YP_001929849.1|	hemagglutinin protein HagA [Porphyromonas gingivalis ATCC 33277]	283 kDa	19	19	22	22	23	25
gi|188995607|ref|YP_001929859.1| (+12)	phosphopyruvate hydratase [Porphyromonas gingivalis ATCC 33277]	46 kDa	4	6	5	5	3	4
gi|188995608|ref|YP_001929860.1| (+11)	hypothetical protein PGN_1744 [Porphyromonas gingivalis ATCC 33277]	25 kDa	4	2	1	1	0	0
gi|188995617|ref|YP_001929869.1| (+10)	2-ketoisovalerate ferredoxin reductase [Porphyromonas gingivalis ATCC 33277]	40 kDa	0	3	4	1	1	1
gi|188995619|ref|YP_001929871.1| (+12)	2-oxoglutarate oxidoreductase subunit beta [Porphyromonas gingivalis ATCC 33277]	25 kDa	0	3	3	0	0	0
gi|188995620|ref|YP_001929872.1| (+12)	2-oxoglutarate oxidoreductase subunit gamma [Porphyromonas gingivalis ATCC 33277]	20 kDa	1	3	3	2	0	2
gi|188995625|ref|YP_001929877.1| (+12)	V-type ATP synthase subunit B [Porphyromonas gingivalis ATCC 33277]	48 kDa	0	2	1	1	1	2
gi|188995641|ref|YP_001929893.1| (+12)	bleomycin hydrolase [Porphyromonas gingivalis ATCC 33277]	47 kDa	0	2	3	3	0	3
gi|188995644|ref|YP_001929896.1| (+12)	hypothetical protein PGN_1780 [Porphyromonas gingivalis ATCC 33277]	13 kDa	0	2	1	0	0	0
gi|188995655|ref|YP_001929907.1| (+12)	flavodoxin FldA [Porphyromonas gingivalis ATCC 33277]	17 kDa	1	6	7	7	4	5
gi|188995664|ref|YP_001929916.1| (+11)	urocanate hydratase [Porphyromonas gingivalis ATCC 33277]	74 kDa	0	5	5	6	4	5
gi|188995680|ref|YP_001929932.1|	hypothetical protein PGN_1816 [Porphyromonas gingivalis ATCC 33277]	25 kDa	2	0	1	0	0	1
gi|188995704|ref|YP_001929956.1| (+12)	50S ribosomal protein L17 [Porphyromonas gingivalis ATCC 33277]	18 kDa	0	3	3	3	0	2
gi|188995705|ref|YP_001929957.1| (+12)	DNA-directed RNA polymerase subunit alpha [Porphyromonas gingivalis ATCC 33277]	37 kDa	2	3	5	2	2	3
gi|188995706|ref|YP_001929958.1| (+12)	30S ribosomal protein S4 [Porphyromonas gingivalis ATCC 33277]	23 kDa	0	2	2	4	0	2
gi|188995708|ref|YP_001929960.1| (+12)	30S ribosomal protein S13 [Porphyromonas gingivalis ATCC 33277]	14 kDa	0	4	0	4	3	3
gi|188995713|ref|YP_001929965.1|	50S ribosomal protein L15 [Porphyromonas gingivalis ATCC 33277]	16 kDa	0	2	0	4	4	5
gi|188995715|ref|YP_001929967.1| (+12)	30S ribosomal protein S5 [Porphyromonas gingivalis ATCC 33277]	18 kDa	0	2	2	0	2	0
gi|188995716|ref|YP_001929968.1| (+8)	50S ribosomal protein L18 [Porphyromonas gingivalis ATCC 33277]	13 kDa	0	4	0	2	0	1
gi|188995718|ref|YP_001929970.1| (+9)	30S ribosomal protein S8 [Porphyromonas gingivalis ATCC 33277]	15 kDa	3	3	4	3	3	4
gi|188995720|ref|YP_001929972.1| (+12)	50S ribosomal protein L5 [Porphyromonas gingivalis ATCC 33277]	21 kDa	0	0	0	0	2	4
gi|188995725|ref|YP_001929977.1| (+12)	50S ribosomal protein L16 [Porphyromonas gingivalis ATCC 33277]	16 kDa	0	3	0	1	0	0
gi|188995726|ref|YP_001929978.1| (+12)	30S ribosomal protein S3 [Porphyromonas gingivalis ATCC 33277]	28 kDa	0	4	4	0	3	0
gi|188995727|ref|YP_001929979.1| (+12)	50S ribosomal protein L22 [Porphyromonas gingivalis ATCC 33277]	15 kDa	0	2	0	0	0	0
gi|188995729|ref|YP_001929981.1| (+9)	50S ribosomal protein L2 [Porphyromonas gingivalis ATCC 33277]	30 kDa	2	9	3	5	6	0
gi|188995734|ref|YP_001929986.1| (+10)	elongation factor G [Porphyromonas gingivalis ATCC 33277]	78 kDa	0	8	7	5	0	6
gi|188995735|ref|YP_001929987.1| (+9)	30S ribosomal protein S7 [Porphyromonas gingivalis ATCC 33277]	18 kDa	0	4	3	7	2	5
gi|188995744|ref|YP_001929996.1| (+6)	malate dehydrogenase [Porphyromonas gingivalis ATCC 33277]	36 kDa	1	7	3	3	2	6
gi|188995749|ref|YP_001930001.1| (+12)	hypothetical protein PGN_1885 [Porphyromonas gingivalis ATCC 33277]	34 kDa	2	2	0	0	1	0
gi|188995755|ref|YP_001930007.1| (+12)	50S ribosomal protein L28 [Porphyromonas gingivalis ATCC 33277]	9 kDa	0	2	0	0	0	0
gi|188995768|ref|YP_001930020.1| (+13)	hemagglutinin protein HagB [Porphyromonas gingivalis ATCC 33277]	39 kDa	1	2	1	1	1	1
gi|188995825|ref|YP_001930077.1| (+3)	hypothetical protein PGN_1962 [Porphyromonas gingivalis ATCC 33277]	39 kDa	0	5	1	4	1	1
gi|188995833|ref|YP_001930085.1|	arginine-specific cysteine proteinase RgpA [Porphyromonas gingivalis ATCC 33277]	185 kDa	81	72	77	54	59	63
gi|188995853|ref|YP_001930105.1| (+12)	hypothetical protein PGN_1990 [Porphyromonas gingivalis ATCC 33277]	29 kDa	0	0	2	0	0	0
gi|188995858|ref|YP_001930110.1| (+12)	hypothetical protein PGN_1995 [Porphyromonas gingivalis ATCC 33277]	10 kDa	4	4	3	2	4	5
gi|188995861|ref|YP_001930113.1| (+12)	hypothetical protein PGN_1998 [Porphyromonas gingivalis ATCC 33277]	23 kDa	4	3	3	1	0	2
gi|188995900|ref|YP_001930152.1| (+9)	DNA-binding protein from starved cells Dps [Porphyromonas gingivalis ATCC 33277]	18 kDa	6	7	5	3	5	6
gi|19703356|ref|NP_602918.1| (+1)	hypothetical protein FN0004 [Fusobacterium nucleatum subsp. nucleatum ATCC 25586]	24 kDa	5	4	4	5	4	2
gi|19703370|ref|NP_602932.1|	hypothetical protein FN0018 [Fusobacterium nucleatum subsp. nucleatum ATCC 25586]	18 kDa	7	5	6	6	6	3
gi|19703374|ref|NP_602936.1|	hypothetical protein FN0022 [Fusobacterium nucleatum subsp. nucleatum ATCC 25586]	11 kDa	0	3	3	2	2	2
gi|19703375|ref|NP_602937.1| (+14)	hypothetical protein FN0023 [Fusobacterium nucleatum subsp. nucleatum ATCC 25586]	54 kDa	2	0	1	0	0	0
gi|19703385|ref|NP_602947.1|	hypothetical protein FN0033 [Fusobacterium nucleatum subsp. nucleatum ATCC 25586]	188 kDa	4	1	2	0	1	0
gi|19703392|ref|NP_602954.1|	asparaginyl-tRNA synthetase [Fusobacterium nucleatum subsp. nucleatum ATCC 25586]	54 kDa	14	12	10	10	8	12
gi|19703402|ref|NP_602964.1|	fumarate reductase flavoprotein subunit [Fusobacterium nucleatum subsp. nucleatum ATCC 25586]	59 kDa	14	15	16	18	17	19
gi|19703410|ref|NP_602972.1| (+1)	cysteine desulfhydrase [Fusobacterium nucleatum subsp. nucleatum ATCC 25586]	44 kDa	2	3	2	2	3	3
gi|19703412|ref|NP_602974.1| (+1)	D-alanyl-D-alanine carboxypeptidase [Fusobacterium nucleatum subsp. nucleatum ATCC 25586]	41 kDa	0	1	2	1	2	2
gi|19703413|ref|NP_602975.1| (+1)	carboxypeptidase [Fusobacterium nucleatum subsp. nucleatum ATCC 25586]	59 kDa	6	4	2	3	3	0
gi|19703414|ref|NP_602976.1| (+1)	cytoplasmic protein [Fusobacterium nucleatum subsp. nucleatum ATCC 25586]	10 kDa	0	1	1	1	4	0
gi|19703417|ref|NP_602979.1| (+3)	transcription accessory protein [Fusobacterium nucleatum subsp. nucleatum ATCC 25586]	83 kDa	2	1	2	3	1	2
gi|19703419|ref|NP_602981.1| (+1)	isoleucyl-tRNA synthetase [Fusobacterium nucleatum subsp. nucleatum ATCC 25586]	108 kDa	28	17	22	14	14	13
gi|19703421|ref|NP_602983.1| (+1)	glycyl-tRNA synthetase subunit alpha [Fusobacterium nucleatum subsp. nucleatum ATCC 25586]	34 kDa	5	6	6	6	7	6
gi|19703422|ref|NP_602984.1| (+1)	glycyl-tRNA synthetase subunit beta [Fusobacterium nucleatum subsp. nucleatum ATCC 25586]	79 kDa	24	17	19	14	16	16
gi|19703425|ref|NP_602987.1| (+2)	dihydropteroate synthase [Fusobacterium nucleatum subsp. nucleatum ATCC 25586]	31 kDa	2	3	3	1	1	2
gi|19703431|ref|NP_602993.1|	ethanolamine ammonia-lyase heavy subunit [Fusobacterium nucleatum subsp. nucleatum ATCC 25586]	50 kDa	12	11	10	6	4	11
gi|19703432|ref|NP_602994.1| (+1)	ethanolamine ammonia-lyase small subunit [Fusobacterium nucleatum subsp. nucleatum ATCC 25586]	32 kDa	5	7	6	7	3	4
gi|19703433|ref|NP_602995.1| (+1)	ethanolamine utilization protein EutL [Fusobacterium nucleatum subsp. nucleatum ATCC 25586]	23 kDa	8	7	9	7	8	9
gi|19703434|ref|NP_602996.1|	ethanolamine utilization protein EutM [Fusobacterium nucleatum subsp. nucleatum ATCC 25586]	16 kDa	0	2	0	1	0	0
gi|19703435|ref|NP_602997.1| (+3)	ethanolamine utilization protein EutM [Fusobacterium nucleatum subsp. nucleatum ATCC 25586]	9 kDa	2	3	3	1	4	2
gi|19703436|ref|NP_602998.1|	acetaldehyde dehydrogenase [Fusobacterium nucleatum subsp. nucleatum ATCC 25586]	52 kDa	5	6	3	1	3	2
gi|19703440|ref|NP_603002.1|	hypothetical protein FN0088 [Fusobacterium nucleatum subsp. nucleatum ATCC 25586]	13 kDa	0	0	3	0	2	2
gi|19703442|ref|NP_603004.1| (+1)	ethanolamine utilization protein EutQ [Fusobacterium nucleatum subsp. nucleatum ATCC 25586]	17 kDa	2	3	3	1	1	2
gi|19703444|ref|NP_603006.1| (+1)	NADPH-dependent butanol dehydrogenase [Fusobacterium nucleatum subsp. nucleatum ATCC 25586]	41 kDa	2	3	1	1	0	1
gi|19703445|ref|NP_603007.1| (+1)	thioredoxin [Fusobacterium nucleatum subsp. nucleatum ATCC 25586]	11 kDa	2	7	6	8	5	6
gi|19703451|ref|NP_603013.1| (+11)	ribonucleoside-diphosphate reductase subunit beta [Fusobacterium nucleatum subsp. nucleatum ATCC 25586]	41 kDa	0	1	0	1	2	0
gi|19703454|ref|NP_603016.1| (+1)	hypothetical protein FN0106 [Fusobacterium nucleatum subsp. nucleatum ATCC 25586]	17 kDa	0	3	2	3	2	6
gi|19703461|ref|NP_603023.1| (+3)	heat-inducible transcription repressor HrcA [Fusobacterium nucleatum subsp. nucleatum ATCC 25586]	40 kDa	3	0	3	2	0	0
gi|19703462|ref|NP_603024.1| (+1)	heat shock protein GrpE [Fusobacterium nucleatum subsp. nucleatum ATCC 25586]	23 kDa	2	1	3	2	2	2
gi|19703464|ref|NP_603026.1|	molecular chaperone DnaK [Fusobacterium nucleatum subsp. nucleatum ATCC 25586]	65 kDa	22	22	25	23	19	25
gi|19703466|ref|NP_603028.1| (+1)	molecular chaperone DnaJ [Fusobacterium nucleatum subsp. nucleatum ATCC 25586]	43 kDa	0	1	1	2	1	2
gi|19703475|ref|NP_603037.1| (+14)	ABC transporter ATP-binding protein [Fusobacterium nucleatum subsp. nucleatum ATCC 25586]	30 kDa	0	1	0	1	1	2
gi|19703492|ref|NP_603054.1| (+3)	glycerol-3-phosphate acyltransferase PlsX [Fusobacterium nucleatum subsp. nucleatum ATCC 25586]	36 kDa	1	0	2	0	0	0
gi|19703493|ref|NP_603055.1|	3-oxoacyl-ACP synthase [Fusobacterium nucleatum subsp. nucleatum ATCC 25586]	36 kDa	15	11	14	14	9	10
gi|19703494|ref|NP_603056.1|	malonyl CoA-ACP transacylase [Fusobacterium nucleatum subsp. nucleatum ATCC 25586]	33 kDa	2	10	9	14	11	14
gi|19703496|ref|NP_603058.1|	3-oxoacyl-ACP synthase [Fusobacterium nucleatum subsp. nucleatum ATCC 25586]	44 kDa	10	9	9	12	12	10
gi|19703503|ref|NP_603065.1| (+1)	DNA integrity scanning protein DisA [Fusobacterium nucleatum subsp. nucleatum ATCC 25586]	40 kDa	3	3	2	2	3	1
gi|19703509|ref|NP_603071.1| (+1)	anhydro-N-acetylmuramyl-tripeptide amidase [Fusobacterium nucleatum subsp. nucleatum ATCC 25586]	33 kDa	6	6	5	5	6	5
gi|19703515|ref|NP_603077.1| (+1)	GTP-binding protein EngA [Fusobacterium nucleatum subsp. nucleatum ATCC 25586]	50 kDa	3	1	3	0	1	1
gi|19703519|ref|NP_603081.1| (+1)	enoyl-ACP reductase [Fusobacterium nucleatum subsp. nucleatum ATCC 25586]	34 kDa	8	8	8	9	8	11
gi|19703520|ref|NP_603082.1| (+1)	cell division inhibitor MinC [Fusobacterium nucleatum subsp. nucleatum ATCC 25586]	24 kDa	0	1	2	2	0	0
gi|19703521|ref|NP_603083.1|	cell division inhibitor MinD [Fusobacterium nucleatum subsp. nucleatum ATCC 25586]	29 kDa	13	16	13	15	17	11
gi|19703522|ref|NP_603084.1|	cell division inhibitor MinE [Fusobacterium nucleatum subsp. nucleatum ATCC 25586]	11 kDa	2	4	2	4	3	4
gi|19703523|ref|NP_603085.1| (+1)	ankyrin domain-containing protein [Fusobacterium nucleatum subsp. nucleatum ATCC 25586]	35 kDa	5	5	4	3	3	3
gi|19703524|ref|NP_603086.1| (+1)	ankyrin repeat-containing protein [Fusobacterium nucleatum subsp. nucleatum ATCC 25586]	52 kDa	8	7	5	6	4	7
gi|19703527|ref|NP_603089.1|	sarcosine oxidase subunit alpha [Fusobacterium nucleatum subsp. nucleatum ATCC 25586]	46 kDa	5	4	4	2	2	2
gi|19703528|ref|NP_603090.1|	glycerol-3-phosphate dehydrogenase [Fusobacterium nucleatum subsp. nucleatum ATCC 25586]	55 kDa	5	6	5	2	5	6
gi|19703544|ref|NP_603106.1| (+1)	hypothetical protein FN0199 [Fusobacterium nucleatum subsp. nucleatum ATCC 25586]	11 kDa	4	4	4	3	4	2
gi|19703545|ref|NP_603107.1| (+1)	glutaconyl-CoA decarboxylase biotin carboxyl carrier protein [Fusobacterium nucleatum subsp. nucleatum ATCC 25586]	14 kDa	3	3	3	6	4	2
gi|19703547|ref|NP_603109.1| (+1)	glutaconate CoA-transferase subunit A [Fusobacterium nucleatum subsp. nucleatum ATCC 25586]	36 kDa	21	21	22	23	24	22
gi|19703548|ref|NP_603110.1| (+1)	glutaconate CoA-transferase subunit B [Fusobacterium nucleatum subsp. nucleatum ATCC 25586]	29 kDa	17	22	23	19	22	20
gi|19703549|ref|NP_603111.1| (+1)	glutaconyl-CoA decarboxylase subunit A [Fusobacterium nucleatum subsp. nucleatum ATCC 25586]	64 kDa	44	38	36	37	34	38
gi|19703551|ref|NP_603113.1| (+1)	(R)-2-hydroxyglutaryl-CoA dehydratase activator protein [Fusobacterium nucleatum subsp. nucleatum ATCC 25586]	28 kDa	1	3	3	3	3	4
gi|19703552|ref|NP_603114.1|	(R)-2-hydroxyglutaryl-CoA dehydratase subunit alpha [Fusobacterium nucleatum subsp. nucleatum ATCC 25586]	50 kDa	20	22	26	24	23	24
gi|19703553|ref|NP_603115.1| (+1)	(R)-2-hydroxyglutaryl-CoA dehydratase subunit beta [Fusobacterium nucleatum subsp. nucleatum ATCC 25586]	44 kDa	21	21	21	22	21	19
gi|19703554|ref|NP_603116.1| (+1)	cytoplasmic protein [Fusobacterium nucleatum subsp. nucleatum ATCC 25586]	22 kDa	8	15	11	13	10	16
gi|19703557|ref|NP_603119.1|	hypothetical protein FN0212 [Fusobacterium nucleatum subsp. nucleatum ATCC 25586]	21 kDa	6	7	5	7	4	3
gi|19703563|ref|NP_603125.1| (+1)	anthranilate synthase component II [Fusobacterium nucleatum subsp. nucleatum ATCC 25586]	33 kDa	7	2	4	5	2	3
gi|19703566|ref|NP_603128.1| (+1)	carbon starvation protein A [Fusobacterium nucleatum subsp. nucleatum ATCC 25586]	51 kDa	8	4	5	4	3	3
gi|19703571|ref|NP_603133.1|	4-hydroxythreonine-4-phosphate dehydrogenase [Fusobacterium nucleatum subsp. nucleatum ATCC 25586]	37 kDa	8	6	7	9	8	8
gi|19703578|ref|NP_603140.1|	hypothetical protein FN0233 [Fusobacterium nucleatum subsp. nucleatum ATCC 25586]	36 kDa	9	6	9	4	4	5
gi|19703581|ref|NP_603143.1|	ABC transporter substrate-binding protein [Fusobacterium nucleatum subsp. nucleatum ATCC 25586]	38 kDa	15	12	11	10	16	14
gi|19703583|ref|NP_603145.1|	hypothetical protein FN0238 [Fusobacterium nucleatum subsp. nucleatum ATCC 25586]	36 kDa	0	0	0	0	0	2
gi|19703585|ref|NP_603147.1| (+1)	thymidylate synthase [Fusobacterium nucleatum subsp. nucleatum ATCC 25586]	32 kDa	2	2	2	3	3	1
gi|19703590|ref|NP_603152.1| (+1)	copper-exporting ATPase [Fusobacterium nucleatum subsp. nucleatum ATCC 25586]	85 kDa	2	0	0	2	0	0
gi|19703592|ref|NP_603154.1| (+1)	cytoplasmic protein [Fusobacterium nucleatum subsp. nucleatum ATCC 25586]	30 kDa	11	9	9	9	8	9
gi|19703594|ref|NP_603156.1| (+2)	hypothetical protein FN0249 [Fusobacterium nucleatum subsp. nucleatum ATCC 25586]	14 kDa	9	6	8	7	12	7
gi|19703595|ref|NP_603157.1| (+3)	hypothetical protein FN0250 [Fusobacterium nucleatum subsp. nucleatum ATCC 25586]	20 kDa	11	10	12	13	13	15
gi|19703596|ref|NP_603158.1| (+2)	hypothetical protein FN0251 [Fusobacterium nucleatum subsp. nucleatum ATCC 25586]	14 kDa	4	5	5	2	5	7
gi|19703597|ref|NP_603159.1| (+3)	hypothetical protein FN0252 [Fusobacterium nucleatum subsp. nucleatum ATCC 25586]	10 kDa	11	10	9	10	10	9
gi|19703598|ref|NP_603160.1|	hypothetical protein FN0253 [Fusobacterium nucleatum subsp. nucleatum ATCC 25586]	18 kDa	10	11	9	9	10	11
gi|19703599|ref|NP_603161.1|	hypothetical protein FN0254 [Fusobacterium nucleatum subsp. nucleatum ATCC 25586]	176 kDa	63	61	61	77	71	72
gi|19703607|ref|NP_603169.1| (+1)	formate acetyltransferase [Fusobacterium nucleatum subsp. nucleatum ATCC 25586]	84 kDa	54	41	47	49	39	50
gi|19703608|ref|NP_603170.1| (+1)	peptidyl-prolyl cis-trans isomerase [Fusobacterium nucleatum subsp. nucleatum ATCC 25586]	27 kDa	11	12	10	14	14	14
gi|19703609|ref|NP_603171.1| (+1)	hypothetical protein FN0264 [Fusobacterium nucleatum subsp. nucleatum ATCC 25586]	14 kDa	8	11	10	10	13	13
gi|19703616|ref|NP_603178.1| (+1)	enoyl-CoA hydratase [Fusobacterium nucleatum subsp. nucleatum ATCC 25586]	29 kDa	6	5	9	10	7	10
gi|19703617|ref|NP_603179.1| (+1)	acetoacetate:butyrate/acetate coenzyme A transferase [Fusobacterium nucleatum subsp. nucleatum ATCC 25586]	26 kDa	7	5	6	8	7	7
gi|19703618|ref|NP_603180.1| (+1)	butyrate-acetoacetate CoA-transferase subunit B [Fusobacterium nucleatum subsp. nucleatum ATCC 25586]	23 kDa	5	5	4	9	8	10
gi|19703623|ref|NP_603185.1|	Xaa-His dipeptidase [Fusobacterium nucleatum subsp. nucleatum ATCC 25586]	50 kDa	13	12	15	18	17	18
gi|19703624|ref|NP_603186.1| (+4)	lipoprotein [Fusobacterium nucleatum subsp. nucleatum ATCC 25586]	30 kDa	2	1	1	2	1	1
gi|19703625|ref|NP_603187.1| (+1)	hypothetical protein FN0280 [Fusobacterium nucleatum subsp. nucleatum ATCC 25586]	49 kDa	2	3	2	2	2	4
gi|19703633|ref|NP_603195.1| (+13)	hypoxanthine-guanine phosphoribosyltransferase [Fusobacterium nucleatum subsp. nucleatum ATCC 25586]	20 kDa	0	0	0	2	0	0
gi|19703639|ref|NP_603201.1| (+1)	transketolase subunit A [Fusobacterium nucleatum subsp. nucleatum ATCC 25586]	30 kDa	9	7	7	12	9	10
gi|19703640|ref|NP_603202.1|	transketolase [Fusobacterium nucleatum subsp. nucleatum ATCC 25586]	33 kDa	9	9	10	8	9	9
gi|19703641|ref|NP_603203.1|	cytoplasmic protein [Fusobacterium nucleatum subsp. nucleatum ATCC 25586]	30 kDa	3	5	4	4	4	4
gi|19703643|ref|NP_603205.1|	histidyl-tRNA synthetase [Fusobacterium nucleatum subsp. nucleatum ATCC 25586]	48 kDa	9	9	13	8	11	10
gi|19703644|ref|NP_603206.1|	aspartyl-tRNA synthetase [Fusobacterium nucleatum subsp. nucleatum ATCC 25586]	68 kDa	4	3	8	8	3	6
gi|19703650|ref|NP_603212.1| (+1)	Iron(III) dicitrate-binding protein [Fusobacterium nucleatum subsp. nucleatum ATCC 25586]	38 kDa	2	4	1	2	1	1
gi|19703653|ref|NP_603215.1|	Iron(III)-binding protein [Fusobacterium nucleatum subsp. nucleatum ATCC 25586]	40 kDa	35	28	31	28	20	21
gi|19703655|ref|NP_603217.1|	iron ABC transporter ATP-binding protein [Fusobacterium nucleatum subsp. nucleatum ATCC 25586]	40 kDa	5	4	5	4	5	4
gi|19703656|ref|NP_603218.1|	anaerobic ribonucleoside triphosphate reductase [Fusobacterium nucleatum subsp. nucleatum ATCC 25586]	83 kDa	10	12	9	11	7	10
gi|19703664|ref|NP_603226.1| (+1)	citrate (pro-3S)-lyase ligase [Fusobacterium nucleatum subsp. nucleatum ATCC 25586]	40 kDa	0	0	0	0	2	0
gi|19703665|ref|NP_603227.1| (+1)	cytoplasmic protein [Fusobacterium nucleatum subsp. nucleatum ATCC 25586]	20 kDa	0	2	2	1	2	2
gi|19703666|ref|NP_603228.1|	heat shock protein 90 [Fusobacterium nucleatum subsp. nucleatum ATCC 25586]	70 kDa	12	11	13	8	5	5
gi|19703667|ref|NP_603229.1| (+1)	fructose-1,6-bisphosphate aldolase [Fusobacterium nucleatum subsp. nucleatum ATCC 25586]	33 kDa	19	31	29	27	28	29
gi|19703668|ref|NP_603230.1| (+3)	50S ribosomal protein L20 [Fusobacterium nucleatum subsp. nucleatum ATCC 25586]	13 kDa	5	4	3	3	4	5
gi|19703670|ref|NP_603232.1| (+13)	translation initiation factor IF-3 [Fusobacterium nucleatum subsp. nucleatum ATCC 25586]	22 kDa	0	2	0	2	0	0
gi|19703672|ref|NP_603234.1| (+1)	50S ribosomal protein L13 [Fusobacterium nucleatum subsp. nucleatum ATCC 25586]	16 kDa	11	11	10	12	11	12
gi|19703673|ref|NP_603235.1| (+3)	30S ribosomal protein S9 [Fusobacterium nucleatum subsp. nucleatum ATCC 25586]	15 kDa	6	9	7	9	9	10
gi|19703674|ref|NP_603236.1| (+1)	hypothetical protein FN0331 [Fusobacterium nucleatum subsp. nucleatum ATCC 25586]	38 kDa	5	3	3	2	2	5
gi|19703677|ref|NP_603239.1| (+8)	aspartate/aromatic aminotransferase [Fusobacterium nucleatum subsp. nucleatum ATCC 25586]	47 kDa	3	2	2	1	1	2
gi|19703678|ref|NP_603240.1| (+1)	porin [Fusobacterium nucleatum subsp. nucleatum ATCC 25586]	19 kDa	12	11	10	11	9	10
gi|19703684|ref|NP_603246.1| (+1)	transport protein [Fusobacterium nucleatum subsp. nucleatum ATCC 25586]	46 kDa	3	1	2	1	1	2
gi|19703691|ref|NP_603253.1|	nicotinate phosphoribosyltransferase [Fusobacterium nucleatum subsp. nucleatum ATCC 25586]	57 kDa	7	9	11	11	10	7
gi|19703694|ref|NP_603256.1|	hypothetical protein FN0351 [Fusobacterium nucleatum subsp. nucleatum ATCC 25586]	17 kDa	16	14	11	12	9	10
gi|19703697|ref|NP_603259.1|	S-adenosylmethionine synthetase [Fusobacterium nucleatum subsp. nucleatum ATCC 25586]	42 kDa	13	9	11	11	11	13
gi|19703700|ref|NP_603262.1| (+8)	ATP synthase F0F1 subunit beta [Fusobacterium nucleatum subsp. nucleatum ATCC 25586]	50 kDa	11	14	11	10	11	11
gi|19703701|ref|NP_603263.1| (+2)	ATP synthase subunit gamma [Fusobacterium nucleatum subsp. nucleatum ATCC 25586]	32 kDa	1	1	0	2	1	0
gi|19703702|ref|NP_603264.1| (+1)	ATP synthase F0F1 subunit alpha [Fusobacterium nucleatum subsp. nucleatum ATCC 25586]	55 kDa	7	7	7	6	9	7
gi|19703704|ref|NP_603266.1| (+1)	ATP synthase subunit B [Fusobacterium nucleatum subsp. nucleatum ATCC 25586]	19 kDa	1	0	2	0	1	0
gi|19703708|ref|NP_603270.1| (+1)	phosphoacetylglucosamine mutase [Fusobacterium nucleatum subsp. nucleatum ATCC 25586]	50 kDa	10	6	10	5	8	5
gi|19703710|ref|NP_603272.1| (+1)	adenylosuccinate lyase [Fusobacterium nucleatum subsp. nucleatum ATCC 25586]	55 kDa	1	3	3	3	2	2
gi|19703713|ref|NP_603275.1| (+1)	hypothetical protein FN0371 [Fusobacterium nucleatum subsp. nucleatum ATCC 25586]	30 kDa	0	0	2	0	1	1
gi|19703717|ref|NP_603279.1| (+1)	Iron(III)-binding protein [Fusobacterium nucleatum subsp. nucleatum ATCC 25586]	39 kDa	19	22	23	21	22	25
gi|19703718|ref|NP_603280.1| (+1)	iron ABC transporter ATP-binding protein [Fusobacterium nucleatum subsp. nucleatum ATCC 25586]	42 kDa	1	2	1	3	3	4
gi|19703732|ref|NP_603294.1| (+1)	hypothetical protein FN0390 [Fusobacterium nucleatum subsp. nucleatum ATCC 25586]	15 kDa	1	2	1	3	3	2
gi|19703738|ref|NP_603300.1|	dipeptide-binding protein [Fusobacterium nucleatum subsp. nucleatum ATCC 25586]	57 kDa	61	56	54	55	50	49
gi|19703739|ref|NP_603301.1| (+5)	peptide ABC transporter permease [Fusobacterium nucleatum subsp. nucleatum ATCC 25586]	33 kDa	5	2	3	1	2	2
gi|19703740|ref|NP_603302.1| (+10)	peptide ABC transporter permease [Fusobacterium nucleatum subsp. nucleatum ATCC 25586]	31 kDa	4	2	3	0	0	1
gi|19703741|ref|NP_603303.1|	peptide ABC transporter ATP-binding protein [Fusobacterium nucleatum subsp. nucleatum ATCC 25586]	37 kDa	6	5	5	5	3	6
gi|19703742|ref|NP_603304.1|	peptide ABC transporter ATP-binding protein [Fusobacterium nucleatum subsp. nucleatum ATCC 25586]	36 kDa	12	10	12	7	7	7
gi|19703748|ref|NP_603310.1| (+1)	alanine racemase [Fusobacterium nucleatum subsp. nucleatum ATCC 25586]	40 kDa	2	2	2	0	1	0
gi|19703749|ref|NP_603311.1| (+1)	hypothetical protein FN0407 [Fusobacterium nucleatum subsp. nucleatum ATCC 25586]	19 kDa	4	4	2	5	4	3
gi|19703750|ref|NP_603312.1| (+4)	acetyl-coenzyme A carboxylase carboxyl transferase subunit beta [Fusobacterium nucleatum subsp. nucleatum ATCC 25586]	33 kDa	4	5	3	4	2	3
gi|19703751|ref|NP_603313.1|	acetyl-coenzyme A carboxylase carboxyl transferase subunit alpha [Fusobacterium nucleatum subsp. nucleatum ATCC 25586]	35 kDa	5	8	6	10	6	10
gi|19703752|ref|NP_603314.1| (+1)	6-phosphofructokinase [Fusobacterium nucleatum subsp. nucleatum ATCC 25586]	36 kDa	7	6	4	3	3	7
gi|19703763|ref|NP_603325.1| (+3)	carbamoyl phosphate synthase small subunit [Fusobacterium nucleatum subsp. nucleatum ATCC 25586]	39 kDa	0	2	0	1	1	1
gi|19703768|ref|NP_603330.1| (+1)	orotidine 5'-phosphate decarboxylase [Fusobacterium nucleatum subsp. nucleatum ATCC 25586]	27 kDa	0	1	0	2	0	1
gi|19703769|ref|NP_603331.1| (+4)	orotate phosphoribosyltransferase [Fusobacterium nucleatum subsp. nucleatum ATCC 25586]	24 kDa	2	5	4	3	3	2
gi|19703772|ref|NP_603334.1| (+14)	50S ribosomal protein L19 [Fusobacterium nucleatum subsp. nucleatum ATCC 25586]	13 kDa	10	12	7	11	11	8
gi|19703773|ref|NP_603335.1| (+1)	purine nucleoside phosphorylase [Fusobacterium nucleatum subsp. nucleatum ATCC 25586]	27 kDa	3	1	2	1	2	0
gi|19703774|ref|NP_603336.1| (+3)	urea carboxylase [Fusobacterium nucleatum subsp. nucleatum ATCC 25586]	38 kDa	5	4	2	1	3	0
gi|19703777|ref|NP_603339.1|	LamB/YcsF family protein [Fusobacterium nucleatum subsp. nucleatum ATCC 25586]	28 kDa	4	4	5	0	4	2
gi|19703785|ref|NP_603347.1|	ABC transporter ATP-binding protein [Fusobacterium nucleatum subsp. nucleatum ATCC 25586]	78 kDa	5	2	2	3	3	0
gi|19703787|ref|NP_603349.1|	glucosamine--fructose-6-phosphate aminotransferase [Fusobacterium nucleatum subsp. nucleatum ATCC 25586]	68 kDa	11	12	14	8	7	15
gi|19703788|ref|NP_603350.1|	Xaa-Pro aminopeptidase [Fusobacterium nucleatum subsp. nucleatum ATCC 25586]	67 kDa	9	8	9	4	6	5
gi|19703789|ref|NP_603351.1| (+1)	aldehyde dehydrogenase [Fusobacterium nucleatum subsp. nucleatum ATCC 25586]	54 kDa	12	8	8	8	7	4
gi|19703790|ref|NP_603352.1| (+1)	rubrerythrin [Fusobacterium nucleatum subsp. nucleatum ATCC 25586]	20 kDa	1	3	4	0	3	1
gi|19703796|ref|NP_603358.1|	sigma(54) modulation protein [Fusobacterium nucleatum subsp. nucleatum ATCC 25586]	21 kDa	9	12	12	11	11	11
gi|19703800|ref|NP_603362.1|	hypothetical protein FN0465 [Fusobacterium nucleatum subsp. nucleatum ATCC 25586]	46 kDa	10	9	12	15	13	11
gi|19703801|ref|NP_603363.1| (+1)	lysyl-tRNA synthetase [Fusobacterium nucleatum subsp. nucleatum ATCC 25586]	57 kDa	15	8	16	10	11	7
gi|19703805|ref|NP_603367.1| (+1)	efflux pump component MtrF [Fusobacterium nucleatum subsp. nucleatum ATCC 25586]	55 kDa	12	9	9	8	8	10
gi|19703807|ref|NP_603369.1| (+1)	flavodoxin FldA [Fusobacterium nucleatum subsp. nucleatum ATCC 25586]	18 kDa	2	6	4	7	6	7
gi|19703813|ref|NP_603375.1| (+1)	4-hydroxy-3-methylbut-2-en-1-yl diphosphate synthase [Fusobacterium nucleatum subsp. nucleatum ATCC 25586]	39 kDa	3	2	2	0	2	1
gi|19703822|ref|NP_603384.1| (+1)	D-lactate dehydrogenase [Fusobacterium nucleatum subsp. nucleatum ATCC 25586]	38 kDa	30	28	33	27	31	29
gi|19703829|ref|NP_603391.1| (+1)	short chain dehydrogenase [Fusobacterium nucleatum subsp. nucleatum ATCC 25586]	26 kDa	10	12	11	13	10	11
gi|19703830|ref|NP_603392.1| (+1)	acetyl-CoA acetyltransferase [Fusobacterium nucleatum subsp. nucleatum ATCC 25586]	42 kDa	65	58	62	63	55	63
gi|19703834|ref|NP_603396.1|	hemin receptor [Fusobacterium nucleatum subsp. nucleatum ATCC 25586]	85 kDa	3	0	1	6	0	3
gi|19703836|ref|NP_603398.1| (+3)	arginase [Fusobacterium nucleatum subsp. nucleatum ATCC 25586]	87 kDa	3	3	4	3	3	1
gi|19703838|ref|NP_603400.1| (+1)	LysR family transcriptional regulator [Fusobacterium nucleatum subsp. nucleatum ATCC 25586]	34 kDa	0	3	0	0	1	4
gi|19703840|ref|NP_603402.1| (+1)	anthranilate synthase component II [Fusobacterium nucleatum subsp. nucleatum ATCC 25586]	27 kDa	1	1	2	1	1	2
gi|19703841|ref|NP_603403.1|	arginyl-tRNA synthetase [Fusobacterium nucleatum subsp. nucleatum ATCC 25586]	66 kDa	3	3	3	3	3	2
gi|19703846|ref|NP_603408.1| (+1)	D-lactate dehydrogenase [Fusobacterium nucleatum subsp. nucleatum ATCC 25586]	38 kDa	4	5	4	5	4	7
gi|19703847|ref|NP_603409.1| (+1)	flavoprotein [Fusobacterium nucleatum subsp. nucleatum ATCC 25586]	46 kDa	8	4	5	7	4	6
gi|19703848|ref|NP_603410.1| (+1)	flavodoxin [Fusobacterium nucleatum subsp. nucleatum ATCC 25586]	15 kDa	0	1	1	2	0	2
gi|19703860|ref|NP_603422.1| (+1)	penicillin-binding protein [Fusobacterium nucleatum subsp. nucleatum ATCC 25586]	82 kDa	1	0	3	3	0	1
gi|19703862|ref|NP_603424.1| (+1)	alanyl-tRNA synthetase [Fusobacterium nucleatum subsp. nucleatum ATCC 25586]	43 kDa	2	0	0	0	0	0
gi|19703863|ref|NP_603425.1| (+6)	cold shock protein [Fusobacterium nucleatum subsp. nucleatum ATCC 25586]	8 kDa	0	2	2	2	2	2
gi|19703870|ref|NP_603432.1| (+1)	hypothetical protein FN0535 [Fusobacterium nucleatum subsp. nucleatum ATCC 25586]	22 kDa	2	4	3	1	3	5
gi|19703871|ref|NP_603433.1| (+1)	DNA polymerase III subunit beta [Fusobacterium nucleatum subsp. nucleatum ATCC 25586]	45 kDa	5	5	6	4	4	5
gi|19703875|ref|NP_603437.1|	glutamate-1-semialdehyde aminotransferase [Fusobacterium nucleatum subsp. nucleatum ATCC 25586]	48 kDa	0	1	2	1	0	2
gi|19703882|ref|NP_603444.1|	recombinase A [Fusobacterium nucleatum subsp. nucleatum ATCC 25586]	41 kDa	15	11	14	11	10	13
gi|19703885|ref|NP_603447.1| (+1)	mannose-1-phosphate guanylyltransferase [Fusobacterium nucleatum subsp. nucleatum ATCC 25586]	15 kDa	0	3	3	2	5	4
gi|19703887|ref|NP_603449.1|	serine racemase [Fusobacterium nucleatum subsp. nucleatum ATCC 25586]	41 kDa	11	11	12	9	7	7
gi|19703888|ref|NP_603450.1|	D-serine dehydratase [Fusobacterium nucleatum subsp. nucleatum ATCC 25586]	50 kDa	22	22	22	22	18	19
gi|19703891|ref|NP_603453.1|	hypothetical protein FN0556 [Fusobacterium nucleatum subsp. nucleatum ATCC 25586]	24 kDa	7	4	4	2	5	4
gi|19703892|ref|NP_603454.1|	hypothetical protein FN0557 [Fusobacterium nucleatum subsp. nucleatum ATCC 25586]	27 kDa	4	11	9	9	5	12
gi|19703893|ref|NP_603455.1|	TraT complement resistance protein [Fusobacterium nucleatum subsp. nucleatum ATCC 25586]	23 kDa	8	6	9	7	8	5
gi|19703894|ref|NP_603456.1|	phosphoglucomutase [Fusobacterium nucleatum subsp. nucleatum ATCC 25586]	65 kDa	26	21	22	16	18	15
gi|19703896|ref|NP_603458.1|	proline synthetase associated protein [Fusobacterium nucleatum subsp. nucleatum ATCC 25586]	26 kDa	1	2	2	2	3	2
gi|19703914|ref|NP_603476.1|	cytoplasmic protein [Fusobacterium nucleatum subsp. nucleatum ATCC 25586]	182 kDa	52	44	48	42	45	34
gi|19703925|ref|NP_603487.1| (+1)	N-acyl-L-amino acid amidohydrolase [Fusobacterium nucleatum subsp. nucleatum ATCC 25586]	44 kDa	1	0	1	2	1	2
gi|19703926|ref|NP_603488.1| (+2)	efflux pump component MtrF [Fusobacterium nucleatum subsp. nucleatum ATCC 25586]	55 kDa	0	0	0	0	2	0
gi|19703928|ref|NP_603490.1| (+3)	UDP-3-O-[3-hydroxymyristoyl] N-acetylglucosamine deacetylase [Fusobacterium nucleatum subsp. nucleatum ATCC 25586]	32 kDa	0	1	0	2	0	1
gi|19703929|ref|NP_603491.1|	(3R)-hydroxymyristoyl-ACP dehydratase [Fusobacterium nucleatum subsp. nucleatum ATCC 25586]	16 kDa	3	1	2	3	3	2
gi|19703933|ref|NP_603495.1| (+1)	phospholipid-lipopolysaccharide ABC transporter [Fusobacterium nucleatum subsp. nucleatum ATCC 25586]	66 kDa	0	0	2	1	0	1
gi|19703935|ref|NP_603497.1|	hypothetical protein FN0600 [Fusobacterium nucleatum subsp. nucleatum ATCC 25586]	19 kDa	6	6	5	7	3	5
gi|19703937|ref|NP_603499.1| (+1)	hypothetical protein FN0602 [Fusobacterium nucleatum subsp. nucleatum ATCC 25586]	27 kDa	1	1	1	1	1	3
gi|19703943|ref|NP_603505.1|	exoribonuclease II [Fusobacterium nucleatum subsp. nucleatum ATCC 25586]	81 kDa	5	3	5	0	3	4
gi|19703945|ref|NP_603507.1|	hypothetical protein FN0610 [Fusobacterium nucleatum subsp. nucleatum ATCC 25586]	134 kDa	8	3	2	3	3	4
gi|19703946|ref|NP_603508.1|	threonyl-tRNA synthetase [Fusobacterium nucleatum subsp. nucleatum ATCC 25586]	72 kDa	16	9	13	8	11	10
gi|19703947|ref|NP_603509.1| (+1)	hypothetical protein FN0612 [Fusobacterium nucleatum subsp. nucleatum ATCC 25586]	19 kDa	3	1	2	1	1	0
gi|19703949|ref|NP_603511.1| (+11)	ABC transporter [Fusobacterium nucleatum subsp. nucleatum ATCC 25586]	66 kDa	1	0	2	1	0	1
gi|19703953|ref|NP_603515.1| (+1)	spermidine/putrescine-binding protein [Fusobacterium nucleatum subsp. nucleatum ATCC 25586]	40 kDa	6	2	3	4	2	2
gi|19703954|ref|NP_603516.1| (+1)	small-conductance mechanosensitive channel [Fusobacterium nucleatum subsp. nucleatum ATCC 25586]	32 kDa	2	0	0	0	0	0
gi|19703957|ref|NP_603519.1| (+4)	N-glycosylase/DNA lyase [Fusobacterium nucleatum subsp. nucleatum ATCC 25586]	26 kDa	0	1	1	0	2	1
gi|19703969|ref|NP_603531.1| (+5)	GTP-binding protein TypA [Fusobacterium nucleatum subsp. nucleatum ATCC 25586]	68 kDa	2	3	2	2	2	2
gi|19703971|ref|NP_603533.1| (+11)	hypothetical protein FN0636 [Fusobacterium nucleatum subsp. nucleatum ATCC 25586]	14 kDa	1	0	2	0	0	0
gi|19703979|ref|NP_603541.1|	uroporphyrinogen-III synthase [Fusobacterium nucleatum subsp. nucleatum ATCC 25586]	54 kDa	2	3	1	2	0	3
gi|19703987|ref|NP_603549.1| (+1)	glyceraldehyde 3-phosphate dehydrogenase [Fusobacterium nucleatum subsp. nucleatum ATCC 25586]	36 kDa	23	19	19	25	20	19
gi|19703989|ref|NP_603551.1| (+1)	phosphoglycerate kinase [Fusobacterium nucleatum subsp. nucleatum ATCC 25586]	43 kDa	13	19	12	17	16	18
gi|19703997|ref|NP_603559.1| (+1)	formiminoglutamase [Fusobacterium nucleatum subsp. nucleatum ATCC 25586]	36 kDa	1	2	2	2	1	1
gi|19704010|ref|NP_603572.1|	molecular chaperone GroEL [Fusobacterium nucleatum subsp. nucleatum ATCC 25586]	58 kDa	36	38	37	34	33	30
gi|19704011|ref|NP_603573.1| (+1)	molecular chaperone GroES [Fusobacterium nucleatum subsp. nucleatum ATCC 25586]	10 kDa	1	2	2	4	5	5
gi|19704016|ref|NP_603578.1| (+1)	MarR family transcriptional regulator [Fusobacterium nucleatum subsp. nucleatum ATCC 25586]	26 kDa	9	10	10	9	11	7
gi|19704023|ref|NP_603585.1| (+1)	hypothetical protein FN0688 [Fusobacterium nucleatum subsp. nucleatum ATCC 25586]	17 kDa	2	1	2	1	1	0
gi|19704024|ref|NP_603586.1| (+1)	hypothetical protein FN0689 [Fusobacterium nucleatum subsp. nucleatum ATCC 25586]	17 kDa	15	11	11	12	10	12
gi|19704030|ref|NP_603592.1| (+12)	ABC transporter ATP-binding protein [Fusobacterium nucleatum subsp. nucleatum ATCC 25586]	27 kDa	1	2	1	1	1	2
gi|19704032|ref|NP_603594.1|	alanyl-tRNA synthetase [Fusobacterium nucleatum subsp. nucleatum ATCC 25586]	98 kDa	10	7	9	7	6	5
gi|19704034|ref|NP_603596.1| (+1)	protein translocase subunit SecD [Fusobacterium nucleatum subsp. nucleatum ATCC 25586]	44 kDa	7	7	6	5	3	6
gi|19704035|ref|NP_603597.1| (+1)	protein translocase subunit SecF [Fusobacterium nucleatum subsp. nucleatum ATCC 25586]	35 kDa	3	2	3	1	0	1
gi|19704036|ref|NP_603598.1| (+1)	methyltransferase [Fusobacterium nucleatum subsp. nucleatum ATCC 25586]	60 kDa	13	9	9	5	4	6
gi|19704045|ref|NP_603607.1|	hypothetical protein FN0710 [Fusobacterium nucleatum subsp. nucleatum ATCC 25586]	28 kDa	5	6	6	7	5	4
gi|19704050|ref|NP_603612.1| (+1)	hypothetical protein FN0715 [Fusobacterium nucleatum subsp. nucleatum ATCC 25586]	32 kDa	7	5	5	5	3	4
gi|19704051|ref|NP_603613.1| (+1)	phophatidylinositol-4-phosphate 5-kinase [Fusobacterium nucleatum subsp. nucleatum ATCC 25586]	36 kDa	2	0	0	0	0	2
gi|19704055|ref|NP_603617.1| (+4)	elongation factor P [Fusobacterium nucleatum subsp. nucleatum ATCC 25586]	21 kDa	2	4	3	5	4	6
gi|19704056|ref|NP_603618.1| (+4)	hypothetical protein FN0721 [Fusobacterium nucleatum subsp. nucleatum ATCC 25586]	28 kDa	0	0	2	0	0	0
gi|19704063|ref|NP_603625.1|	hypothetical protein FN0728 [Fusobacterium nucleatum subsp. nucleatum ATCC 25586]	24 kDa	0	2	0	2	1	3
gi|19704064|ref|NP_603626.1| (+4)	phosphoglycerate mutase [Fusobacterium nucleatum subsp. nucleatum ATCC 25586]	26 kDa	4	6	3	4	4	5
gi|19704066|ref|NP_603628.1| (+1)	hypothetical protein FN0731 [Fusobacterium nucleatum subsp. nucleatum ATCC 25586]	20 kDa	0	2	0	1	2	2
gi|19704068|ref|NP_603630.1|	peptidase T [Fusobacterium nucleatum subsp. nucleatum ATCC 25586]	46 kDa	5	8	7	7	6	8
gi|19704070|ref|NP_603632.1| (+1)	cell surface protein [Fusobacterium nucleatum subsp. nucleatum ATCC 25586]	65 kDa	13	12	10	9	13	13
gi|19704073|ref|NP_603635.1| (+1)	hypothetical protein FN0738 [Fusobacterium nucleatum subsp. nucleatum ATCC 25586]	40 kDa	2	0	1	0	1	1
gi|19704074|ref|NP_603636.1| (+1)	formiminotetrahydrofolate cyclodeaminase [Fusobacterium nucleatum subsp. nucleatum ATCC 25586]	23 kDa	6	8	9	10	8	9
gi|19704075|ref|NP_603637.1|	imidazolonepropionase [Fusobacterium nucleatum subsp. nucleatum ATCC 25586]	45 kDa	9	7	11	9	5	10
gi|19704076|ref|NP_603638.1|	glutamate formiminotransferase [Fusobacterium nucleatum subsp. nucleatum ATCC 25586]	36 kDa	31	31	31	34	32	27
gi|19704080|ref|NP_603642.1|	metal dependent phosphohydrolase [Fusobacterium nucleatum subsp. nucleatum ATCC 25586]	72 kDa	8	5	6	3	3	5
gi|19704088|ref|NP_603650.1|	aspartyl/glutamyl-tRNA amidotransferase subunit B [Fusobacterium nucleatum subsp. nucleatum ATCC 25586]	55 kDa	4	1	4	3	2	3
gi|19704089|ref|NP_603651.1| (+1)	aspartyl/glutamyl-tRNA amidotransferase subunit A [Fusobacterium nucleatum subsp. nucleatum ATCC 25586]	54 kDa	4	5	3	1	3	0
gi|19704093|ref|NP_603655.1| (+1)	rod shape-determining protein MreB [Fusobacterium nucleatum subsp. nucleatum ATCC 25586]	39 kDa	9	8	7	7	6	8
gi|19704103|ref|NP_603665.1|	hemin receptor [Fusobacterium nucleatum subsp. nucleatum ATCC 25586]	81 kDa	23	19	15	33	22	25
gi|19704107|ref|NP_603669.1|	flavodoxin [Fusobacterium nucleatum subsp. nucleatum ATCC 25586]	19 kDa	0	0	0	0	0	3
gi|19704109|ref|NP_603671.1| (+1)	cytoplasmic protein [Fusobacterium nucleatum subsp. nucleatum ATCC 25586]	28 kDa	3	5	3	2	2	6
gi|19704110|ref|NP_603672.1|	aminopeptidase [Fusobacterium nucleatum subsp. nucleatum ATCC 25586]	48 kDa	7	4	6	4	3	1
gi|19704112|ref|NP_603674.1| (+1)	GTP-binding protein LepA [Fusobacterium nucleatum subsp. nucleatum ATCC 25586]	68 kDa	5	4	3	2	4	3
gi|19704118|ref|NP_603680.1| (+1)	acyl-CoA dehydrogenase [Fusobacterium nucleatum subsp. nucleatum ATCC 25586]	42 kDa	31	28	27	28	27	25
gi|19704119|ref|NP_603681.1| (+1)	electron transfer flavoprotein subunit beta [Fusobacterium nucleatum subsp. nucleatum ATCC 25586]	29 kDa	19	20	22	24	24	27
gi|19704120|ref|NP_603682.1| (+1)	electron transfer flavoprotein subunit alpha [Fusobacterium nucleatum subsp. nucleatum ATCC 25586]	42 kDa	21	24	24	27	28	25
gi|19704126|ref|NP_603688.1|	histidine ammonia-lyase [Fusobacterium nucleatum subsp. nucleatum ATCC 25586]	56 kDa	26	24	32	23	20	22
gi|19704127|ref|NP_603689.1| (+1)	urocanate hydratase [Fusobacterium nucleatum subsp. nucleatum ATCC 25586]	76 kDa	41	46	42	42	34	43
gi|19704128|ref|NP_603690.1| (+1)	sodium/glutamate symport carrier protein [Fusobacterium nucleatum subsp. nucleatum ATCC 25586]	43 kDa	5	4	3	4	3	4
gi|19704131|ref|NP_603693.1|	pyruvate phosphate dikinase [Fusobacterium nucleatum subsp. nucleatum ATCC 25586]	96 kDa	59	57	62	58	55	62
gi|19704133|ref|NP_603695.1| (+4)	fructose-1,6-bisphosphatase [Fusobacterium nucleatum subsp. nucleatum ATCC 25586]	74 kDa	3	2	2	1	1	4
gi|19704135|ref|NP_603697.1| (+6)	amino acid-binding protein [Fusobacterium nucleatum subsp. nucleatum ATCC 25586]	25 kDa	4	6	4	2	2	2
gi|19704138|ref|NP_603700.1|	trifunctional thioredoxin/methionine sulfoxide reductase A/B protein [Fusobacterium nucleatum subsp. nucleatum ATCC 25586]	54 kDa	0	1	2	1	0	1
gi|19704143|ref|NP_603705.1| (+1)	phosphoglycerate mutase [Fusobacterium nucleatum subsp. nucleatum ATCC 25586]	24 kDa	2	2	1	0	3	0
gi|19704145|ref|NP_603707.1|	low-specificity threonine aldolase [Fusobacterium nucleatum subsp. nucleatum ATCC 25586]	38 kDa	6	3	3	2	4	0
gi|19704153|ref|NP_603715.1| (+4)	DNA-binding protein HU [Fusobacterium nucleatum subsp. nucleatum ATCC 25586]	10 kDa	2	4	4	4	4	4
gi|19704155|ref|NP_603717.1|	mercuric reductase [Fusobacterium nucleatum subsp. nucleatum ATCC 25586]	51 kDa	8	9	8	8	5	7
gi|19704156|ref|NP_603718.1| (+1)	hypothetical protein FN0821 [Fusobacterium nucleatum subsp. nucleatum ATCC 25586]	33 kDa	10	6	11	9	8	11
gi|19704162|ref|NP_603724.1| (+1)	ABC transporter ATP-binding protein [Fusobacterium nucleatum subsp. nucleatum ATCC 25586]	25 kDa	1	0	2	0	0	0
gi|19704167|ref|NP_603729.1|	hypothetical protein FN0832 [Fusobacterium nucleatum subsp. nucleatum ATCC 25586]	17 kDa	3	5	1	4	3	5
gi|19704181|ref|NP_603743.1| (+1)	hypothetical protein FN0846 [Fusobacterium nucleatum subsp. nucleatum ATCC 25586]	35 kDa	4	7	5	5	6	8
gi|19704188|ref|NP_603750.1| (+6)	glycogen synthase [Fusobacterium nucleatum subsp. nucleatum ATCC 25586]	54 kDa	1	0	0	0	2	0
gi|19704189|ref|NP_603751.1| (+1)	glucose-1-phosphate adenylyltransferase [Fusobacterium nucleatum subsp. nucleatum ATCC 25586]	44 kDa	9	4	6	4	3	4
gi|19704190|ref|NP_603752.1| (+1)	glucose-1-phosphate adenylyltransferase [Fusobacterium nucleatum subsp. nucleatum ATCC 25586]	43 kDa	9	9	8	8	13	12
gi|19704191|ref|NP_603753.1| (+1)	glycogen branching protein [Fusobacterium nucleatum subsp. nucleatum ATCC 25586]	73 kDa	2	1	2	1	3	2
gi|19704192|ref|NP_603754.1|	glycogen phosphorylase [Fusobacterium nucleatum subsp. nucleatum ATCC 25586]	92 kDa	11	11	6	7	6	8
gi|19704200|ref|NP_603762.1| (+1)	hypothetical protein FN0865 [Fusobacterium nucleatum subsp. nucleatum ATCC 25586]	28 kDa	8	3	7	1	1	2
gi|19704202|ref|NP_603764.1|	long-chain-fatty-acid--CoA ligase [Fusobacterium nucleatum subsp. nucleatum ATCC 25586]	95 kDa	6	4	4	3	3	3
gi|19704213|ref|NP_603775.1| (+2)	GntR family transcriptional regulator [Fusobacterium nucleatum subsp. nucleatum ATCC 25586]	28 kDa	0	2	0	0	0	1
gi|19704221|ref|NP_603783.1|	hemin receptor [Fusobacterium nucleatum subsp. nucleatum ATCC 25586]	76 kDa	5	5	1	2	2	0
gi|19704222|ref|NP_603784.1| (+7)	oligoendopeptidase F [Fusobacterium nucleatum subsp. nucleatum ATCC 25586]	71 kDa	2	0	0	0	0	0
gi|19704238|ref|NP_603800.1|	polysialic acid capsule expression protein KpsF [Fusobacterium nucleatum subsp. nucleatum ATCC 25586]	35 kDa	4	3	2	1	1	0
gi|19704250|ref|NP_603812.1|	PTS system transporter subunit N-acetylglucosamine-specific transporter subunit IIA [Fusobacterium nucleatum subsp. nucleatum ATCC 25586]	18 kDa	1	6	4	5	9	4
gi|19704251|ref|NP_603813.1| (+1)	hypothetical protein FN0916 [Fusobacterium nucleatum subsp. nucleatum ATCC 25586]	16 kDa	9	6	7	6	6	5
gi|19704264|ref|NP_603826.1| (+8)	ATP/GTP hydrolase [Fusobacterium nucleatum subsp. nucleatum ATCC 25586]	18 kDa	0	0	0	0	0	2
gi|19704267|ref|NP_603829.1| (+3)	hypothetical protein FN0932 [Fusobacterium nucleatum subsp. nucleatum ATCC 25586]	20 kDa	2	2	0	0	0	1
gi|19704275|ref|NP_603837.1|	hypothetical protein FN0940 [Fusobacterium nucleatum subsp. nucleatum ATCC 25586]	19 kDa	1	5	2	3	3	1
gi|19704276|ref|NP_603838.1| (+1)	gamma-glutamyltranspeptidase [Fusobacterium nucleatum subsp. nucleatum ATCC 25586]	63 kDa	8	16	10	16	14	20
gi|19704282|ref|NP_603844.1| (+1)	hypothetical protein FN0947 [Fusobacterium nucleatum subsp. nucleatum ATCC 25586]	30 kDa	13	14	13	13	12	18
gi|19704292|ref|NP_603854.1|	precorrin-4 C11-methyltransferase [Fusobacterium nucleatum subsp. nucleatum ATCC 25586]	29 kDa	1	2	1	1	2	0
gi|19704294|ref|NP_603856.1| (+2)	precorrin-2 C20-methyltransferase [Fusobacterium nucleatum subsp. nucleatum ATCC 25586]	29 kDa	0	4	4	3	3	3
gi|19704297|ref|NP_603859.1|	cytoplasmic protein [Fusobacterium nucleatum subsp. nucleatum ATCC 25586]	26 kDa	4	2	2	3	1	2
gi|19704300|ref|NP_603862.1| (+1)	D-3-phosphoglycerate dehydrogenase [Fusobacterium nucleatum subsp. nucleatum ATCC 25586]	37 kDa	8	7	4	8	8	2
gi|19704307|ref|NP_603869.1| (+1)	cobyrinic acid a,c-diamide synthase [Fusobacterium nucleatum subsp. nucleatum ATCC 25586]	50 kDa	3	1	0	1	1	1
gi|19704311|ref|NP_603873.1| (+1)	hypothetical protein FN0976 [Fusobacterium nucleatum subsp. nucleatum ATCC 25586]	35 kDa	1	4	3	4	2	5
gi|19704316|ref|NP_603878.1| (+1)	phosphoribosylamine--glycine ligase [Fusobacterium nucleatum subsp. nucleatum ATCC 25586]	47 kDa	1	1	1	0	2	0
gi|19704318|ref|NP_603880.1| (+1)	hypothetical protein FN0983 [Fusobacterium nucleatum subsp. nucleatum ATCC 25586]	30 kDa	2	3	3	2	2	2
gi|19704323|ref|NP_603885.1|	phosphoribosylaminoimidazole-succinocarboxamide synthase [Fusobacterium nucleatum subsp. nucleatum ATCC 25586]	27 kDa	7	4	4	7	3	7
gi|19704324|ref|NP_603886.1| (+4)	phosphoribosylaminoimidazole carboxylase catalytic subunit [Fusobacterium nucleatum subsp. nucleatum ATCC 25586]	17 kDa	2	2	3	1	1	4
gi|19704325|ref|NP_603887.1|	phosphoribosylformylglycinamidine synthase [Fusobacterium nucleatum subsp. nucleatum ATCC 25586]	140 kDa	4	5	3	5	3	6
gi|19704329|ref|NP_603891.1| (+1)	hypothetical protein FN0994 [Fusobacterium nucleatum subsp. nucleatum ATCC 25586]	28 kDa	6	0	3	1	0	1
gi|19704333|ref|NP_603895.1|	dipeptide-binding protein [Fusobacterium nucleatum subsp. nucleatum ATCC 25586]	56 kDa	7	6	5	2	2	2
gi|19704339|ref|NP_603901.1|	TetR family transcriptional regulator [Fusobacterium nucleatum subsp. nucleatum ATCC 25586]	22 kDa	1	0	0	2	1	1
gi|19704345|ref|NP_603907.1| (+1)	cytoplasmic protein [Fusobacterium nucleatum subsp. nucleatum ATCC 25586]	11 kDa	4	3	5	4	5	3
gi|19704350|ref|NP_603912.1| (+1)	5'-methylthioadenosine nucleosidase [Fusobacterium nucleatum subsp. nucleatum ATCC 25586]	26 kDa	2	2	2	2	3	2
gi|19704352|ref|NP_603914.1| (+1)	hypothetical protein FN1017 [Fusobacterium nucleatum subsp. nucleatum ATCC 25586]	31 kDa	9	8	7	9	8	6
gi|19704354|ref|NP_603916.1| (+1)	3-hydroxybutyryl-CoA dehydrogenase [Fusobacterium nucleatum subsp. nucleatum ATCC 25586]	30 kDa	26	24	23	27	22	27
gi|19704355|ref|NP_603917.1| (+1)	3-hydroxybutyryl-CoA dehydratase [Fusobacterium nucleatum subsp. nucleatum ATCC 25586]	28 kDa	17	21	18	18	20	17
gi|19704359|ref|NP_603921.1| (+1)	DNA-binding protein HU [Fusobacterium nucleatum subsp. nucleatum ATCC 25586]	11 kDa	7	13	12	11	11	13
gi|19704363|ref|NP_603925.1| (+1)	deoxyuridine 5'-triphosphate nucleotidohydrolase [Fusobacterium nucleatum subsp. nucleatum ATCC 25586]	16 kDa	0	3	0	2	4	3
gi|19704376|ref|NP_603938.1|	acetyltransferase [Fusobacterium nucleatum subsp. nucleatum ATCC 25586]	47 kDa	3	2	2	0	3	1
gi|19704390|ref|NP_603952.1| (+1)	cysteine synthase [Fusobacterium nucleatum subsp. nucleatum ATCC 25586]	37 kDa	3	2	4	3	2	2
gi|19704397|ref|NP_603959.1| (+1)	hydrolase [Fusobacterium nucleatum subsp. nucleatum ATCC 25586]	30 kDa	0	4	5	3	4	5
gi|19704402|ref|NP_603964.1| (+1)	hypothetical protein FN1067 [Fusobacterium nucleatum subsp. nucleatum ATCC 25586]	27 kDa	0	0	0	0	0	2
gi|19704404|ref|NP_603966.1| (+1)	DNA topoisomerase I [Fusobacterium nucleatum subsp. nucleatum ATCC 25586]	87 kDa	3	0	0	0	0	0
gi|19704407|ref|NP_603969.1| (+3)	GTP-binding protein [Fusobacterium nucleatum subsp. nucleatum ATCC 25586]	41 kDa	2	0	2	0	1	0
gi|19704409|ref|NP_603971.1| (+1)	signal recognition particle receptor FtsY [Fusobacterium nucleatum subsp. nucleatum ATCC 25586]	37 kDa	0	1	0	0	1	2
gi|19704413|ref|NP_603975.1| (+1)	hypothetical protein FN1078 [Fusobacterium nucleatum subsp. nucleatum ATCC 25586]	21 kDa	4	7	6	5	5	4
gi|19704414|ref|NP_603976.1| (+1)	neutrophil-activating protein A [Fusobacterium nucleatum subsp. nucleatum ATCC 25586]	17 kDa	21	19	20	20	16	22
gi|19704424|ref|NP_603986.1| (+1)	hypothetical protein FN1089 [Fusobacterium nucleatum subsp. nucleatum ATCC 25586]	34 kDa	4	1	1	2	1	2
gi|19704428|ref|NP_603990.1| (+1)	hypothetical protein FN1093 [Fusobacterium nucleatum subsp. nucleatum ATCC 25586]	16 kDa	2	1	1	0	0	0
gi|19704438|ref|NP_604000.1| (+12)	excinuclease ABC subunit A [Fusobacterium nucleatum subsp. nucleatum ATCC 25586]	108 kDa	0	0	1	0	0	2
gi|19704440|ref|NP_604002.1|	hypothetical protein FN1105 [Fusobacterium nucleatum subsp. nucleatum ATCC 25586]	19 kDa	4	7	5	7	4	6
gi|19704441|ref|NP_604003.1| (+1)	L-serine dehydratase [Fusobacterium nucleatum subsp. nucleatum ATCC 25586]	45 kDa	3	1	2	1	1	2
gi|19704446|ref|NP_604008.1|	dipeptide-binding protein [Fusobacterium nucleatum subsp. nucleatum ATCC 25586]	59 kDa	2	2	2	1	3	5
gi|19704452|ref|NP_604014.1| (+5)	50S ribosomal protein L21 [Fusobacterium nucleatum subsp. nucleatum ATCC 25586]	11 kDa	5	4	3	7	5	8
gi|19704454|ref|NP_604016.1| (+8)	50S ribosomal protein L27 [Fusobacterium nucleatum subsp. nucleatum ATCC 25586]	11 kDa	1	3	3	3	3	3
gi|19704455|ref|NP_604017.1|	phosphoenolpyruvate carboxykinase [Fusobacterium nucleatum subsp. nucleatum ATCC 25586]	59 kDa	21	20	21	14	20	14
gi|19704457|ref|NP_604019.1| (+1)	long-chain-fatty-acid--CoA ligase [Fusobacterium nucleatum subsp. nucleatum ATCC 25586]	95 kDa	2	0	1	0	1	1
gi|19704460|ref|NP_604022.1| (+13)	LemA protein [Fusobacterium nucleatum subsp. nucleatum ATCC 25586]	21 kDa	5	4	5	4	3	3
gi|19704462|ref|NP_604024.1| (+1)	hypothetical protein FN1127 [Fusobacterium nucleatum subsp. nucleatum ATCC 25586]	68 kDa	5	4	2	3	2	1
gi|19704463|ref|NP_604025.1|	acylamino acid-releasing protein [Fusobacterium nucleatum subsp. nucleatum ATCC 25586]	77 kDa	15	9	6	7	2	4
gi|19704468|ref|NP_604030.1| (+1)	N-acetylglucosamine-6-phosphate deacetylase [Fusobacterium nucleatum subsp. nucleatum ATCC 25586]	42 kDa	4	3	2	1	3	1
gi|19704470|ref|NP_604032.1| (+12)	phosphonates-binding protein [Fusobacterium nucleatum subsp. nucleatum ATCC 25586]	31 kDa	5	4	7	3	5	3
gi|19704478|ref|NP_604040.1|	glucosamine-6-phosphate deaminase [Fusobacterium nucleatum subsp. nucleatum ATCC 25586]	31 kDa	4	5	5	4	4	3
gi|19704479|ref|NP_604041.1|	hypothetical protein FN1144 [Fusobacterium nucleatum subsp. nucleatum ATCC 25586]	28 kDa	15	11	13	17	11	16
gi|19704482|ref|NP_604044.1| (+1)	hypothetical protein FN1147 [Fusobacterium nucleatum subsp. nucleatum ATCC 25586]	44 kDa	3	3	3	1	2	2
gi|19704483|ref|NP_604045.1| (+1)	serine/threonine sodium symporter [Fusobacterium nucleatum subsp. nucleatum ATCC 25586]	42 kDa	5	1	3	1	1	1
gi|19704487|ref|NP_604049.1|	aspartate aminotransferase [Fusobacterium nucleatum subsp. nucleatum ATCC 25586]	45 kDa	9	8	7	7	6	4
gi|19704494|ref|NP_604056.1| (+3)	fructose 1,6-bisphosphatase II [Fusobacterium nucleatum subsp. nucleatum ATCC 25586]	38 kDa	5	6	6	3	4	6
gi|19704498|ref|NP_604060.1| (+5)	thioredoxin reductase [Fusobacterium nucleatum subsp. nucleatum ATCC 25586]	35 kDa	2	1	2	5	3	4
gi|19704500|ref|NP_604062.1| (+1)	D-galactose-binding protein [Fusobacterium nucleatum subsp. nucleatum ATCC 25586]	36 kDa	49	50	45	47	38	45
gi|19704501|ref|NP_604063.1| (+1)	galactose/methyl galaxtoside transporter ATP-binding protein [Fusobacterium nucleatum subsp. nucleatum ATCC 25586]	57 kDa	10	7	8	7	11	7
gi|19704504|ref|NP_604066.1| (+3)	L-lactate dehydrogenase [Fusobacterium nucleatum subsp. nucleatum ATCC 25586]	35 kDa	11	10	10	10	8	9
gi|19704505|ref|NP_604067.1|	pyruvate-flavodoxin oxidoreductase [Fusobacterium nucleatum subsp. nucleatum ATCC 25586]	131 kDa	85	83	88	76	78	81
gi|19704506|ref|NP_604068.1|	acetate kinase [Fusobacterium nucleatum subsp. nucleatum ATCC 25586]	44 kDa	18	26	27	20	22	26
gi|19704507|ref|NP_604069.1|	phosphate acetyltransferase [Fusobacterium nucleatum subsp. nucleatum ATCC 25586]	36 kDa	29	26	27	22	25	22
gi|19704516|ref|NP_604078.1|	hypothetical protein FN1181 [Fusobacterium nucleatum subsp. nucleatum ATCC 25586]	34 kDa	8	9	6	10	11	11
gi|19704517|ref|NP_604079.1|	hypothetical protein FN1182 [Fusobacterium nucleatum subsp. nucleatum ATCC 25586]	61 kDa	2	1	2	2	1	1
gi|19704518|ref|NP_604080.1|	cytoplasmic protein [Fusobacterium nucleatum subsp. nucleatum ATCC 25586]	29 kDa	1	1	1	1	1	2
gi|19704520|ref|NP_604082.1| (+1)	NAD-dependent deacetylase [Fusobacterium nucleatum subsp. nucleatum ATCC 25586]	29 kDa	0	0	3	2	1	1
gi|19704523|ref|NP_604085.1|	hypothetical protein FN1188 [Fusobacterium nucleatum subsp. nucleatum ATCC 25586]	19 kDa	3	2	4	3	1	3
gi|19704525|ref|NP_604087.1| (+1)	cadmium-transporting ATPase [Fusobacterium nucleatum subsp. nucleatum ATCC 25586]	81 kDa	6	2	3	2	3	0
gi|19704527|ref|NP_604089.1| (+1)	hypothetical protein FN1192 [Fusobacterium nucleatum subsp. nucleatum ATCC 25586]	10 kDa	3	3	4	3	3	4
gi|19704533|ref|NP_604095.1|	transporter [Fusobacterium nucleatum subsp. nucleatum ATCC 25586]	49 kDa	3	1	1	0	0	1
gi|19704535|ref|NP_604097.1| (+1)	hypothetical protein FN1200 [Fusobacterium nucleatum subsp. nucleatum ATCC 25586]	30 kDa	11	9	9	6	6	8
gi|19704540|ref|NP_604102.1| (+1)	protease [Fusobacterium nucleatum subsp. nucleatum ATCC 25586]	48 kDa	5	5	2	3	2	3
gi|19704544|ref|NP_604106.1| (+13)	RNA binding protein [Fusobacterium nucleatum subsp. nucleatum ATCC 25586]	11 kDa	2	1	2	0	0	0
gi|19704548|ref|NP_604110.1| (+1)	hypothetical protein FN1213 [Fusobacterium nucleatum subsp. nucleatum ATCC 25586]	37 kDa	5	2	3	5	0	0
gi|19704555|ref|NP_604117.1|	cysteine synthase [Fusobacterium nucleatum subsp. nucleatum ATCC 25586]	35 kDa	7	6	8	6	10	8
gi|19704558|ref|NP_604120.1| (+1)	dihydropteridine reductase [Fusobacterium nucleatum subsp. nucleatum ATCC 25586]	20 kDa	2	2	3	2	2	2
gi|19704560|ref|NP_604122.1| (+1)	UDP-N-acetylmuramoyl-L-alanyl-D-glutamate--meso-lanthionine ligase [Fusobacterium nucleatum subsp. nucleatum ATCC 25586]	55 kDa	1	4	1	0	0	2
gi|19704566|ref|NP_604128.1| (+1)	inosine-5'-monophosphate dehydrogenase [Fusobacterium nucleatum subsp. nucleatum ATCC 25586]	52 kDa	16	17	13	11	11	14
gi|19704570|ref|NP_604132.1| (+1)	ankyrin repeat-containing protein [Fusobacterium nucleatum subsp. nucleatum ATCC 25586]	54 kDa	0	2	0	2	0	2
gi|19704586|ref|NP_604148.1| (+1)	high-affinity iron permease [Fusobacterium nucleatum subsp. nucleatum ATCC 25586]	49 kDa	7	6	6	6	5	7
gi|19704587|ref|NP_604149.1|	hypothetical protein FN1252 [Fusobacterium nucleatum subsp. nucleatum ATCC 25586]	25 kDa	28	26	26	25	23	27
gi|19704588|ref|NP_604150.1| (+1)	hypothetical protein FN1253 [Fusobacterium nucleatum subsp. nucleatum ATCC 25586]	5 kDa	1	3	1	2	3	4
gi|19704589|ref|NP_604151.1| (+1)	dihydropteridine reductase [Fusobacterium nucleatum subsp. nucleatum ATCC 25586]	20 kDa	6	6	5	4	4	4
gi|19704593|ref|NP_604155.1|	C4-dicarboxylate-binding protein [Fusobacterium nucleatum subsp. nucleatum ATCC 25586]	37 kDa	22	19	21	16	17	19
gi|19704598|ref|NP_604160.1| (+1)	cobalt chelatase [Fusobacterium nucleatum subsp. nucleatum ATCC 25586]	32 kDa	3	3	4	1	2	2
gi|19704600|ref|NP_604162.1| (+1)	hypothetical protein FN1265 [Fusobacterium nucleatum subsp. nucleatum ATCC 25586]	21 kDa	6	8	9	8	7	8
gi|19704601|ref|NP_604163.1| (+1)	UTP-glucose-1-phosphate uridylyltransferase [Fusobacterium nucleatum subsp. nucleatum ATCC 25586]	34 kDa	2	2	1	3	0	2
gi|19704602|ref|NP_604164.1| (+1)	hypothetical protein FN1267 [Fusobacterium nucleatum subsp. nucleatum ATCC 25586]	25 kDa	0	1	0	2	1	0
gi|19704603|ref|NP_604165.1| (+1)	methionyl-tRNA synthetase [Fusobacterium nucleatum subsp. nucleatum ATCC 25586]	73 kDa	12	11	11	4	9	6
gi|19704612|ref|NP_604174.1|	aminoacyl-histidine dipeptidase [Fusobacterium nucleatum subsp. nucleatum ATCC 25586]	55 kDa	11	13	12	11	13	12
gi|19704614|ref|NP_604176.1|	zinc metallohydrolase [Fusobacterium nucleatum subsp. nucleatum ATCC 25586]	38 kDa	0	2	0	0	0	0
gi|19704615|ref|NP_604177.1|	endonuclease [Fusobacterium nucleatum subsp. nucleatum ATCC 25586]	66 kDa	11	10	11	10	10	13
gi|19704617|ref|NP_604179.1| (+1)	50S ribosomal protein L17 [Fusobacterium nucleatum subsp. nucleatum ATCC 25586]	13 kDa	4	7	4	6	6	6
gi|19704618|ref|NP_604180.1| (+1)	DNA-directed RNA polymerase subunit alpha [Fusobacterium nucleatum subsp. nucleatum ATCC 25586]	38 kDa	9	9	9	11	9	10
gi|19704619|ref|NP_604181.1| (+1)	30S ribosomal protein S4 [Fusobacterium nucleatum subsp. nucleatum ATCC 25586]	22 kDa	11	12	13	11	12	11
gi|19704620|ref|NP_604182.1| (+9)	30S ribosomal protein S11 [Fusobacterium nucleatum subsp. nucleatum ATCC 25586]	14 kDa	2	4	2	5	3	5
gi|19704621|ref|NP_604183.1| (+1)	30S ribosomal protein S13 [Fusobacterium nucleatum subsp. nucleatum ATCC 25586]	14 kDa	6	4	5	4	8	3
gi|19704633|ref|NP_604195.1|	adenylate kinase [Fusobacterium nucleatum subsp. nucleatum ATCC 25586]	23 kDa	2	6	5	9	9	5
gi|19704636|ref|NP_604198.1| (+13)	ABC transporter ATP-binding protein [Fusobacterium nucleatum subsp. nucleatum ATCC 25586]	61 kDa	4	2	1	0	0	2
gi|19704637|ref|NP_604199.1| (+1)	hypothetical protein FN1302 [Fusobacterium nucleatum subsp. nucleatum ATCC 25586]	8 kDa	7	6	6	5	7	8
gi|19704638|ref|NP_604200.1| (+1)	adenosylcobalamin-dependent diol dehydratase subunit gamma [Fusobacterium nucleatum subsp. nucleatum ATCC 25586]	22 kDa	7	7	7	8	6	6
gi|19704639|ref|NP_604201.1| (+1)	single-strand DNA binding protein [Fusobacterium nucleatum subsp. nucleatum ATCC 25586]	17 kDa	7	7	4	7	5	9
gi|19704641|ref|NP_604203.1|	methyltransferase [Fusobacterium nucleatum subsp. nucleatum ATCC 25586]	66 kDa	2	2	2	2	0	1
gi|19704647|ref|NP_604209.1| (+1)	biopolymer transport protein ExbB [Fusobacterium nucleatum subsp. nucleatum ATCC 25586]	22 kDa	2	2	2	2	2	2
gi|19704648|ref|NP_604210.1| (+1)	oligopeptide-binding protein OppA [Fusobacterium nucleatum subsp. nucleatum ATCC 25586]	56 kDa	3	3	5	2	1	3
gi|19704656|ref|NP_604218.1| (+1)	acetoacetate metabolism regulatory protein AtoC [Fusobacterium nucleatum subsp. nucleatum ATCC 25586]	54 kDa	32	28	26	26	23	26
gi|19704667|ref|NP_604229.1| (+1)	peptide chain release factor 1 [Fusobacterium nucleatum subsp. nucleatum ATCC 25586]	42 kDa	0	2	2	4	2	1
gi|19704670|ref|NP_604232.1| (+9)	protein translocase subunit YajC [Fusobacterium nucleatum subsp. nucleatum ATCC 25586]	11 kDa	4	2	2	3	3	2
gi|19704675|ref|NP_604237.1|	glutamyl-tRNA synthetase [Fusobacterium nucleatum subsp. nucleatum ATCC 25586]	59 kDa	15	12	17	16	12	13
gi|19704683|ref|NP_604245.1| (+1)	ABC transporter ATP-binding protein [Fusobacterium nucleatum subsp. nucleatum ATCC 25586]	25 kDa	0	0	0	2	1	4
gi|19704686|ref|NP_604248.1| (+1)	hypothetical protein FN1351 [Fusobacterium nucleatum subsp. nucleatum ATCC 25586]	15 kDa	6	4	5	5	6	4
gi|19704687|ref|NP_604249.1| (+1)	ABC transporter ATP-binding protein [Fusobacterium nucleatum subsp. nucleatum ATCC 25586]	25 kDa	7	7	6	6	5	8
gi|19704689|ref|NP_604251.1|	ABC transporter permease [Fusobacterium nucleatum subsp. nucleatum ATCC 25586]	47 kDa	5	4	4	2	2	1
gi|19704694|ref|NP_604256.1|	dipeptide-binding protein [Fusobacterium nucleatum subsp. nucleatum ATCC 25586]	57 kDa	5	5	5	5	4	6
gi|19704700|ref|NP_604262.1| (+1)	GTP-dependent nucleic acid-binding protein EngD [Fusobacterium nucleatum subsp. nucleatum ATCC 25586]	40 kDa	5	4	5	5	4	6
gi|19704701|ref|NP_604263.1| (+1)	triosephosphate isomerase [Fusobacterium nucleatum subsp. nucleatum ATCC 25586]	28 kDa	5	10	12	9	9	12
gi|19704710|ref|NP_604272.1| (+1)	citrate-sodium symport [Fusobacterium nucleatum subsp. nucleatum ATCC 25586]	49 kDa	3	1	2	3	2	1
gi|19704711|ref|NP_604273.1| (+1)	oxaloacetate decarboxylase [Fusobacterium nucleatum subsp. nucleatum ATCC 25586]	51 kDa	18	15	16	17	12	14
gi|19704713|ref|NP_604275.1| (+12)	citrate lyase subunit gamma [Fusobacterium nucleatum subsp. nucleatum ATCC 25586]	10 kDa	0	0	0	1	1	2
gi|19704714|ref|NP_604276.1|	citrate lyase subunit beta [Fusobacterium nucleatum subsp. nucleatum ATCC 25586]	33 kDa	8	6	11	9	9	6
gi|19704715|ref|NP_604277.1|	citrate lyase subunit beta [Fusobacterium nucleatum subsp. nucleatum ATCC 25586]	55 kDa	21	14	14	13	11	13
gi|19704723|ref|NP_604285.1| (+1)	acetyltransferase [Fusobacterium nucleatum subsp. nucleatum ATCC 25586]	10 kDa	0	0	0	0	0	2
gi|19704724|ref|NP_604286.1| (+1)	30S ribosomal protein S16 [Fusobacterium nucleatum subsp. nucleatum ATCC 25586]	10 kDa	3	7	6	6	4	4
gi|19704725|ref|NP_604287.1| (+1)	signal recognition particle subunit FFH/SRP54 [Fusobacterium nucleatum subsp. nucleatum ATCC 25586]	49 kDa	1	2	1	1	1	1
gi|19704729|ref|NP_604291.1| (+1)	glutaminase [Fusobacterium nucleatum subsp. nucleatum ATCC 25586]	33 kDa	0	2	3	2	1	3
gi|19704743|ref|NP_604305.1|	threonine dehydratase [Fusobacterium nucleatum subsp. nucleatum ATCC 25586]	44 kDa	21	19	19	17	16	15
gi|19704744|ref|NP_604306.1| (+1)	methylthioribose kinase [Fusobacterium nucleatum subsp. nucleatum ATCC 25586]	45 kDa	1	0	0	1	0	2
gi|19704747|ref|NP_604309.1| (+2)	NADH-dependent butanol dehydrogenase [Fusobacterium nucleatum subsp. nucleatum ATCC 25586]	43 kDa	1	0	2	1	1	2
gi|19704751|ref|NP_604313.1|	methionine gamma-lyase [Fusobacterium nucleatum subsp. nucleatum ATCC 25586]	43 kDa	39	37	38	35	34	33
gi|19704752|ref|NP_604314.1| (+1)	Na+/H+ antiporter NhaC [Fusobacterium nucleatum subsp. nucleatum ATCC 25586]	47 kDa	6	5	7	3	1	4
gi|19704753|ref|NP_604315.1|	pyruvate-flavodoxin oxidoreductase [Fusobacterium nucleatum subsp. nucleatum ATCC 25586]	132 kDa	72	78	72	57	62	60
gi|19704755|ref|NP_604317.1| (+1)	flavoprotein [Fusobacterium nucleatum subsp. nucleatum ATCC 25586]	47 kDa	10	6	8	8	7	9
gi|19704756|ref|NP_604318.1| (+1)	acyl-CoA dehydrogenase [Fusobacterium nucleatum subsp. nucleatum ATCC 25586]	69 kDa	22	21	22	19	19	15
gi|19704758|ref|NP_604320.1|	serine protease [Fusobacterium nucleatum subsp. nucleatum ATCC 25586]	105 kDa	77	63	66	63	61	60
gi|19704765|ref|NP_604327.1|	short chain dehydrogenase [Fusobacterium nucleatum subsp. nucleatum ATCC 25586]	29 kDa	16	14	16	14	13	19
gi|19704766|ref|NP_604328.1|	hypothetical protein FN1434 [Fusobacterium nucleatum subsp. nucleatum ATCC 25586]	78 kDa	5	5	3	4	4	6
gi|19704769|ref|NP_604331.1| (+4)	50S ribosomal protein L28 [Fusobacterium nucleatum subsp. nucleatum ATCC 25586]	9 kDa	1	2	2	0	2	2
gi|19704773|ref|NP_604335.1|	PTS system transporter subunit fructose-specific transporter subunit IIABC [Fusobacterium nucleatum subsp. nucleatum ATCC 25586]	65 kDa	9	7	8	10	5	4
gi|19704776|ref|NP_604338.1|	GMP synthase [Fusobacterium nucleatum subsp. nucleatum ATCC 25586]	57 kDa	4	4	6	5	7	6
gi|19704781|ref|NP_604343.1|	hypothetical protein FN1449 [Fusobacterium nucleatum subsp. nucleatum ATCC 25586]	332 kDa	30	32	26	25	24	23
gi|19704783|ref|NP_604345.1| (+1)	cell division protein FtsZ [Fusobacterium nucleatum subsp. nucleatum ATCC 25586]	39 kDa	13	12	12	10	10	9
gi|19704784|ref|NP_604346.1| (+4)	cell division protein FtsA [Fusobacterium nucleatum subsp. nucleatum ATCC 25586]	50 kDa	2	2	3	2	1	1
gi|19704786|ref|NP_604348.1| (+14)	D-alanine--D-alanine ligase [Fusobacterium nucleatum subsp. nucleatum ATCC 25586]	31 kDa	0	1	1	0	2	2
gi|19704788|ref|NP_604350.1| (+10)	UDP-N-acetylmuramate--alanine ligase [Fusobacterium nucleatum subsp. nucleatum ATCC 25586]	53 kDa	0	2	0	2	1	1
gi|19704790|ref|NP_604352.1|	UDP-N-acetylmuramoylalanine--D-glutamate ligase [Fusobacterium nucleatum subsp. nucleatum ATCC 25586]	52 kDa	0	3	2	2	0	2
gi|19704795|ref|NP_604357.1| (+1)	pyridoxal biosynthesis lyase PdxS [Fusobacterium nucleatum subsp. nucleatum ATCC 25586]	30 kDa	26	29	28	26	27	31
gi|19704796|ref|NP_604358.1| (+1)	1-deoxy-D-xylulose-5-phosphate synthase [Fusobacterium nucleatum subsp. nucleatum ATCC 25586]	65 kDa	5	4	3	1	2	2
gi|19704802|ref|NP_604364.1| (+1)	hypothetical protein FN1470 [Fusobacterium nucleatum subsp. nucleatum ATCC 25586]	42 kDa	21	23	20	16	18	14
gi|19704804|ref|NP_604366.1|	N-acetylneuraminate-binding protein [Fusobacterium nucleatum subsp. nucleatum ATCC 25586]	37 kDa	14	22	16	15	20	16
gi|19704806|ref|NP_604368.1| (+3)	N-acetylmannosamine kinase [Fusobacterium nucleatum subsp. nucleatum ATCC 25586]	32 kDa	2	1	2	0	2	1
gi|19704807|ref|NP_604369.1|	N-acetylneuraminate lyase [Fusobacterium nucleatum subsp. nucleatum ATCC 25586]	33 kDa	11	6	7	6	7	7
gi|19704808|ref|NP_604370.1|	N-acetylmannosamine-6-phosphate 2-epimerase [Fusobacterium nucleatum subsp. nucleatum ATCC 25586]	25 kDa	2	4	3	3	4	5
gi|19704814|ref|NP_604376.1| (+7)	guanosine-3',5'-bis(diphosphate) 3'-pyrophosphohydrolase [Fusobacterium nucleatum subsp. nucleatum ATCC 25586]	83 kDa	0	0	0	1	2	1
gi|19704819|ref|NP_604381.1| (+1)	hypothetical protein FN1487 [Fusobacterium nucleatum subsp. nucleatum ATCC 25586]	17 kDa	4	7	4	5	4	5
gi|19704831|ref|NP_602326.1|	cell surface protein [Fusobacterium nucleatum subsp. nucleatum ATCC 25586]	51 kDa	4	4	2	0	2	0
gi|19704836|ref|NP_602331.1|	nickel-binding protein [Fusobacterium nucleatum subsp. nucleatum ATCC 25586]	60 kDa	10	7	8	6	7	7
gi|19704837|ref|NP_602332.1| (+9)	6,7-dimethyl-8-ribityllumazine synthase [Fusobacterium nucleatum subsp. nucleatum ATCC 25586]	17 kDa	4	6	5	6	6	8
gi|19704840|ref|NP_602335.1|	3,4-dihydroxy-2-butanone-4-phosphate synthase [Fusobacterium nucleatum subsp. nucleatum ATCC 25586]	44 kDa	5	6	6	2	3	3
gi|19704849|ref|NP_602344.1|	leucyl-tRNA synthetase [Fusobacterium nucleatum subsp. nucleatum ATCC 25586]	99 kDa	14	6	9	2	5	6
gi|19704852|ref|NP_602347.1| (+3)	UDP-N-acetylglucosamine 1-carboxyvinyltransferase [Fusobacterium nucleatum subsp. nucleatum ATCC 25586]	46 kDa	2	2	4	1	2	3
gi|19704855|ref|NP_602350.1| (+1)	dipeptide-binding protein [Fusobacterium nucleatum subsp. nucleatum ATCC 25586]	59 kDa	18	17	19	21	18	16
gi|19704858|ref|NP_602353.1|	hypothetical protein FN1526 [Fusobacterium nucleatum subsp. nucleatum ATCC 25586]	222 kDa	113	91	112	102	100	99
gi|19704859|ref|NP_602354.1| (+1)	hypothetical protein FN1527 [Fusobacterium nucleatum subsp. nucleatum ATCC 25586]	15 kDa	13	9	11	10	10	8
gi|19704860|ref|NP_602355.1| (+5)	hypothetical protein FN1528 [Fusobacterium nucleatum subsp. nucleatum ATCC 25586]	14 kDa	17	14	15	17	19	15
gi|19704861|ref|NP_602356.1| (+9)	hypothetical protein FN1529 [Fusobacterium nucleatum subsp. nucleatum ATCC 25586]	14 kDa	0	0	2	1	3	4
gi|19704863|ref|NP_602358.1| (+11)	negative regulator of murein hydrolase [Fusobacterium nucleatum subsp. nucleatum ATCC 25586]	26 kDa	4	4	4	5	5	3
gi|19704864|ref|NP_602359.1| (+1)	murein hydrolase exporter [Fusobacterium nucleatum subsp. nucleatum ATCC 25586]	14 kDa	0	0	2	0	0	0
gi|19704865|ref|NP_602360.1|	electron transfer flavoprotein subunit alpha [Fusobacterium nucleatum subsp. nucleatum ATCC 25586]	35 kDa	19	24	24	20	26	22
gi|19704866|ref|NP_602361.1|	electron transfer flavoprotein subunit beta [Fusobacterium nucleatum subsp. nucleatum ATCC 25586]	28 kDa	27	25	30	28	24	26
gi|19704867|ref|NP_602362.1| (+1)	acyl-CoA dehydrogenase [Fusobacterium nucleatum subsp. nucleatum ATCC 25586]	41 kDa	44	44	45	50	42	45
gi|19704868|ref|NP_602363.1| (+1)	(S)-2-hydroxy-acid oxidase subunit D [Fusobacterium nucleatum subsp. nucleatum ATCC 25586]	52 kDa	29	27	29	31	29	32
gi|19704871|ref|NP_602366.1|	(Fe-S)-binding protein [Fusobacterium nucleatum subsp. nucleatum ATCC 25586]	20 kDa	10	9	13	10	13	12
gi|19704872|ref|NP_602367.1| (+1)	(Fe-S)-binding protein [Fusobacterium nucleatum subsp. nucleatum ATCC 25586]	80 kDa	39	31	35	26	32	29
gi|19704876|ref|NP_602371.1| (+1)	electron transfer flavoprotein-quinone oxidoreductase YdiS [Fusobacterium nucleatum subsp. nucleatum ATCC 25586]	46 kDa	22	21	22	22	22	23
gi|19704877|ref|NP_602372.1| (+1)	ferredoxin like protein [Fusobacterium nucleatum subsp. nucleatum ATCC 25586]	11 kDa	1	2	1	1	2	2
gi|19704878|ref|NP_602373.1| (+1)	elongation factor G [Fusobacterium nucleatum subsp. nucleatum ATCC 25586]	78 kDa	41	39	41	37	37	36
gi|19704879|ref|NP_602374.1| (+3)	N-acetylglucosamine and glucose PTS permease [Fusobacterium nucleatum subsp. nucleatum ATCC 25586]	53 kDa	4	0	3	2	2	1
gi|19704880|ref|NP_602375.1|	hypothetical protein FN1548 [Fusobacterium nucleatum subsp. nucleatum ATCC 25586]	16 kDa	4	3	2	1	1	3
gi|19704881|ref|NP_602376.1| (+1)	hypothetical protein FN1549 [Fusobacterium nucleatum subsp. nucleatum ATCC 25586]	33 kDa	16	16	15	19	14	19
gi|19704886|ref|NP_602381.1|	hypothetical protein FN1554 [Fusobacterium nucleatum subsp. nucleatum ATCC 25586]	168 kDa	85	76	79	74	74	76
gi|19704887|ref|NP_602382.1| (+1)	elongation factor Tu [Fusobacterium nucleatum subsp. nucleatum ATCC 25586]	43 kDa	43	45	44	43	42	45
gi|19704888|ref|NP_602383.1|	protein translation elongation factor G [Fusobacterium nucleatum subsp. nucleatum ATCC 25586]	77 kDa	32	39	37	42	36	42
gi|19704889|ref|NP_602384.1| (+10)	30S ribosomal protein S7 [Fusobacterium nucleatum subsp. nucleatum ATCC 25586]	18 kDa	9	13	16	15	14	12
gi|19704890|ref|NP_602385.1| (+14)	30S ribosomal protein S12 [Fusobacterium nucleatum subsp. nucleatum ATCC 25586]	13 kDa	9	10	12	10	11	9
gi|19704892|ref|NP_602387.1|	hypothetical protein FN1560 [Fusobacterium nucleatum subsp. nucleatum ATCC 25586]	19 kDa	9	9	9	8	11	8
gi|19704894|ref|NP_602389.1|	3-deoxy-7-phosphoheptulonate synthase [Fusobacterium nucleatum subsp. nucleatum ATCC 25586]	37 kDa	0	0	2	0	0	0
gi|19704898|ref|NP_602393.1| (+1)	rod shape-determining protein MreB [Fusobacterium nucleatum subsp. nucleatum ATCC 25586]	37 kDa	12	10	8	13	11	9
gi|19704910|ref|NP_602405.1| (+1)	LexA repressor [Fusobacterium nucleatum subsp. nucleatum ATCC 25586]	25 kDa	3	4	5	2	5	3
gi|19704912|ref|NP_602407.1| (+1)	RnfB-like protein [Fusobacterium nucleatum subsp. nucleatum ATCC 25586]	42 kDa	18	18	18	18	18	13
gi|19704913|ref|NP_602408.1| (+2)	Na(+)-translocating NADH-quinone reductase subunit D [Fusobacterium nucleatum subsp. nucleatum ATCC 25586]	21 kDa	2	1	1	0	0	0
gi|19704915|ref|NP_602410.1| (+1)	nitrogen fixation protein RnfG [Fusobacterium nucleatum subsp. nucleatum ATCC 25586]	19 kDa	5	6	7	4	5	5
gi|19704916|ref|NP_602411.1| (+4)	Na(+)-translocating NADH-quinone reductase subunit B [Fusobacterium nucleatum subsp. nucleatum ATCC 25586]	33 kDa	4	2	3	2	1	2
gi|19704917|ref|NP_602412.1|	nitrogen fixation iron-sulfur protein [Fusobacterium nucleatum subsp. nucleatum ATCC 25586]	48 kDa	30	28	24	21	22	22
gi|19704926|ref|NP_602421.1|	adenylosuccinate synthetase [Fusobacterium nucleatum subsp. nucleatum ATCC 25586]	47 kDa	17	21	17	11	17	12
gi|19704931|ref|NP_602426.1| (+1)	heat shock protein 33 [Fusobacterium nucleatum subsp. nucleatum ATCC 25586]	32 kDa	1	1	3	0	2	0
gi|19704934|ref|NP_602429.1|	hypothetical protein FN1613 [Fusobacterium nucleatum subsp. nucleatum ATCC 25586]	37 kDa	0	2	0	0	1	1
gi|19704935|ref|NP_602430.1| (+1)	Mg(2+) chelatase family protein [Fusobacterium nucleatum subsp. nucleatum ATCC 25586]	55 kDa	0	0	0	1	0	2
gi|19704939|ref|NP_602434.1| (+1)	hypothetical protein FN1618 [Fusobacterium nucleatum subsp. nucleatum ATCC 25586]	21 kDa	3	1	3	1	2	2
gi|19704940|ref|NP_602435.1| (+1)	cytoplasmic protein [Fusobacterium nucleatum subsp. nucleatum ATCC 25586]	13 kDa	7	8	6	5	5	7
gi|19704941|ref|NP_602436.1| (+1)	30S ribosomal protein S2 [Fusobacterium nucleatum subsp. nucleatum ATCC 25586]	28 kDa	18	24	19	20	20	19
gi|19704943|ref|NP_602438.1| (+1)	uridylate kinase [Fusobacterium nucleatum subsp. nucleatum ATCC 25586]	26 kDa	5	6	6	5	5	3
gi|19704944|ref|NP_602439.1| (+1)	ribosome recycling factor [Fusobacterium nucleatum subsp. nucleatum ATCC 25586]	21 kDa	2	10	8	5	5	8
gi|19704945|ref|NP_602440.1| (+13)	preprotein translocase subunit SecY [Fusobacterium nucleatum subsp. nucleatum ATCC 25586]	46 kDa	2	1	1	1	0	2
gi|19704946|ref|NP_602441.1| (+5)	50S ribosomal protein L15 [Fusobacterium nucleatum subsp. nucleatum ATCC 25586]	17 kDa	3	7	6	6	6	3
gi|19704947|ref|NP_602442.1| (+13)	50S ribosomal protein L30 [Fusobacterium nucleatum subsp. nucleatum ATCC 25586]	7 kDa	2	1	2	1	0	1
gi|19704948|ref|NP_602443.1|	30S ribosomal protein S5 [Fusobacterium nucleatum subsp. nucleatum ATCC 25586]	17 kDa	11	10	12	10	9	9
gi|19704949|ref|NP_602444.1| (+1)	50S ribosomal protein L18 [Fusobacterium nucleatum subsp. nucleatum ATCC 25586]	13 kDa	4	5	3	4	3	4
gi|19704950|ref|NP_602445.1| (+1)	50S ribosomal protein L6 [Fusobacterium nucleatum subsp. nucleatum ATCC 25586]	19 kDa	9	13	13	8	8	12
gi|19704951|ref|NP_602446.1| (+1)	30S ribosomal protein S8 [Fusobacterium nucleatum subsp. nucleatum ATCC 25586]	15 kDa	10	13	13	9	9	11
gi|19704952|ref|NP_602447.1|	30S ribosomal protein S14 [Fusobacterium nucleatum subsp. nucleatum ATCC 25586]	11 kDa	3	4	5	2	3	4
gi|19704953|ref|NP_602448.1| (+3)	50S ribosomal protein L5 [Fusobacterium nucleatum subsp. nucleatum ATCC 25586]	21 kDa	11	19	11	18	14	19
gi|19704956|ref|NP_602451.1| (+4)	50S ribosomal protein L14 [Fusobacterium nucleatum subsp. nucleatum ATCC 25586]	13 kDa	5	9	6	7	7	7
gi|19704957|ref|NP_602452.1| (+1)	30S ribosomal protein S17 [Fusobacterium nucleatum subsp. nucleatum ATCC 25586]	10 kDa	5	6	8	6	5	8
gi|19704959|ref|NP_602454.1| (+8)	50S ribosomal protein L16 [Fusobacterium nucleatum subsp. nucleatum ATCC 25586]	16 kDa	6	5	6	3	5	5
gi|19704960|ref|NP_602455.1| (+13)	30S ribosomal protein S3 [Fusobacterium nucleatum subsp. nucleatum ATCC 25586]	24 kDa	17	15	18	14	14	18
gi|19704961|ref|NP_602456.1| (+7)	50S ribosomal protein L22 [Fusobacterium nucleatum subsp. nucleatum ATCC 25586]	12 kDa	6	8	7	9	6	9
gi|19704962|ref|NP_602457.1| (+7)	30S ribosomal protein S19 [Fusobacterium nucleatum subsp. nucleatum ATCC 25586]	10 kDa	2	3	2	3	3	4
gi|19704963|ref|NP_602458.1| (+1)	50S ribosomal protein L2 [Fusobacterium nucleatum subsp. nucleatum ATCC 25586]	31 kDa	21	21	22	20	18	22
gi|19704964|ref|NP_602459.1|	50S ribosomal protein L23 [Fusobacterium nucleatum subsp. nucleatum ATCC 25586]	11 kDa	5	7	5	7	6	4
gi|19704965|ref|NP_602460.1| (+1)	50S ribosomal protein L4 [Fusobacterium nucleatum subsp. nucleatum ATCC 25586]	23 kDa	6	8	7	11	8	9
gi|19704966|ref|NP_602461.1| (+1)	50S ribosomal protein L3 [Fusobacterium nucleatum subsp. nucleatum ATCC 25586]	23 kDa	12	17	17	16	15	11
gi|19704967|ref|NP_602462.1| (+7)	30S ribosomal protein S10 [Fusobacterium nucleatum subsp. nucleatum ATCC 25586]	12 kDa	6	11	8	7	9	8
gi|19704968|ref|NP_602463.1| (+1)	hypothetical protein FN1647 [Fusobacterium nucleatum subsp. nucleatum ATCC 25586]	15 kDa	14	13	15	15	13	11
gi|19704973|ref|NP_602468.1|	oligopeptide-binding protein OppA [Fusobacterium nucleatum subsp. nucleatum ATCC 25586]	56 kDa	8	5	6	6	5	5
gi|19704975|ref|NP_602470.1| (+9)	hypothetical protein FN1654 [Fusobacterium nucleatum subsp. nucleatum ATCC 25586]	68 kDa	2	1	2	0	1	1
gi|19704976|ref|NP_602471.1|	cytoplasmic protein [Fusobacterium nucleatum subsp. nucleatum ATCC 25586]	60 kDa	7	8	12	4	6	5
gi|19704977|ref|NP_602472.1| (+13)	30S ribosomal protein S18 [Fusobacterium nucleatum subsp. nucleatum ATCC 25586]	8 kDa	4	4	4	3	3	2
gi|19704978|ref|NP_602473.1| (+7)	30S ribosomal protein S6 [Fusobacterium nucleatum subsp. nucleatum ATCC 25586]	12 kDa	1	3	3	3	3	2
gi|19704979|ref|NP_602474.1|	prolyl-tRNA synthetase [Fusobacterium nucleatum subsp. nucleatum ATCC 25586]	65 kDa	7	3	4	2	0	4
gi|19704982|ref|NP_602477.1| (+7)	hypothetical protein FN1661 [Fusobacterium nucleatum subsp. nucleatum ATCC 25586]	28 kDa	2	2	3	3	2	1
gi|19705000|ref|NP_602495.1|	LPS biosynthesis protein WbpG [Fusobacterium nucleatum subsp. nucleatum ATCC 25586]	43 kDa	14	16	12	17	14	14
gi|19705004|ref|NP_602499.1|	acetyltransferase [Fusobacterium nucleatum subsp. nucleatum ATCC 25586]	21 kDa	8	7	7	7	4	5
gi|19705005|ref|NP_602500.1|	N-acetylneuraminate synthase [Fusobacterium nucleatum subsp. nucleatum ATCC 25586]	40 kDa	18	21	20	15	20	20
gi|19705006|ref|NP_602501.1|	dTDP-4-dehydrorhamnose reductase [Fusobacterium nucleatum subsp. nucleatum ATCC 25586]	34 kDa	5	3	3	3	5	3
gi|19705007|ref|NP_602502.1|	spore coat polysaccharide biosynthesis protein SpsF [Fusobacterium nucleatum subsp. nucleatum ATCC 25586]	30 kDa	10	10	10	7	6	8
gi|19705008|ref|NP_602503.1|	gluconate 5-dehydrogenase [Fusobacterium nucleatum subsp. nucleatum ATCC 25586]	30 kDa	7	7	9	8	5	8
gi|19705009|ref|NP_602504.1|	oxidoreductase [Fusobacterium nucleatum subsp. nucleatum ATCC 25586]	34 kDa	4	4	4	4	7	4
gi|19705010|ref|NP_602505.1|	UDP-4-dehydro-6-deoxy-2-acetamido-D-glucose 4-reductase [Fusobacterium nucleatum subsp. nucleatum ATCC 25586]	38 kDa	23	22	22	21	22	23
gi|19705013|ref|NP_602508.1|	glycosyl transferase [Fusobacterium nucleatum subsp. nucleatum ATCC 25586]	31 kDa	4	0	0	0	0	0
gi|19705017|ref|NP_602512.1|	UDP-4-dehydro-6-deoxy-2-acetamido-D-glucose 4-reductase [Fusobacterium nucleatum subsp. nucleatum ATCC 25586]	69 kDa	8	5	6	6	5	4
gi|19705018|ref|NP_602513.1|	hypothetical protein FN1697 [Fusobacterium nucleatum subsp. nucleatum ATCC 25586]	39 kDa	13	7	11	8	7	10
gi|19705019|ref|NP_602514.1|	dTDP-4-dehydrorhamnose reductase [Fusobacterium nucleatum subsp. nucleatum ATCC 25586]	34 kDa	4	4	7	4	5	4
gi|19705022|ref|NP_602517.1| (+1)	ABC transporter ATP-binding protein [Fusobacterium nucleatum subsp. nucleatum ATCC 25586]	52 kDa	4	0	2	0	0	2
gi|19705024|ref|NP_602519.1| (+1)	ADP-L-glycero-D-manno-heptose-6-epimerase [Fusobacterium nucleatum subsp. nucleatum ATCC 25586]	39 kDa	9	8	5	4	3	2
gi|19705029|ref|NP_602524.1|	polynucleotide phosphorylase [Fusobacterium nucleatum subsp. nucleatum ATCC 25586]	78 kDa	19	16	15	12	12	12
gi|19705038|ref|NP_602533.1| (+1)	NAD-dependent DNA ligase [Fusobacterium nucleatum subsp. nucleatum ATCC 25586]	79 kDa	2	0	1	0	0	0
gi|19705039|ref|NP_602534.1|	preprotein translocase subunit SecA [Fusobacterium nucleatum subsp. nucleatum ATCC 25586]	100 kDa	20	18	17	19	17	17
gi|19705040|ref|NP_602535.1|	hypothetical protein FN1719 [Fusobacterium nucleatum subsp. nucleatum ATCC 25586]	28 kDa	22	20	21	21	19	19
gi|19705049|ref|NP_602544.1|	pyrrolidone-carboxylate peptidase [Fusobacterium nucleatum subsp. nucleatum ATCC 25586]	24 kDa	3	0	2	0	0	0
gi|19705053|ref|NP_602548.1|	hypothetical protein FN1732 [Fusobacterium nucleatum subsp. nucleatum ATCC 25586]	30 kDa	3	4	3	2	2	2
gi|19705054|ref|NP_602549.1| (+12)	V-type ATP synthase subunit D [Fusobacterium nucleatum subsp. nucleatum ATCC 25586]	24 kDa	3	2	3	1	2	2
gi|19705055|ref|NP_602550.1|	V-type ATP synthase subunit B [Fusobacterium nucleatum subsp. nucleatum ATCC 25586]	51 kDa	9	13	8	10	11	13
gi|19705059|ref|NP_602554.1|	V-type ATP synthase subunit C [Fusobacterium nucleatum subsp. nucleatum ATCC 25586]	40 kDa	7	4	5	5	1	5
gi|19705060|ref|NP_602555.1| (+1)	V-type sodium ATP synthase subunit E [Fusobacterium nucleatum subsp. nucleatum ATCC 25586]	21 kDa	3	4	6	5	5	5
gi|19705061|ref|NP_602556.1| (+5)	V-type ATP synthase subunit K [Fusobacterium nucleatum subsp. nucleatum ATCC 25586]	17 kDa	4	4	4	2	3	2
gi|19705062|ref|NP_602557.1|	V-type ATP synthase subunit I [Fusobacterium nucleatum subsp. nucleatum ATCC 25586]	73 kDa	5	2	3	0	0	2
gi|19705063|ref|NP_602558.1|	V-type sodium ATP synthase subunit G [Fusobacterium nucleatum subsp. nucleatum ATCC 25586]	12 kDa	0	1	1	1	2	1
gi|19705082|ref|NP_602577.1| (+1)	cytoplasmic protein [Fusobacterium nucleatum subsp. nucleatum ATCC 25586]	22 kDa	1	3	2	3	2	2
gi|19705083|ref|NP_602578.1|	enolase [Fusobacterium nucleatum subsp. nucleatum ATCC 25586]	47 kDa	24	20	20	25	23	20
gi|19705084|ref|NP_602579.1| (+1)	pyruvate kinase [Fusobacterium nucleatum subsp. nucleatum ATCC 25586]	52 kDa	13	18	12	14	18	12
gi|19705086|ref|NP_602581.1|	4-hydroxy-3-methylbut-2-enyl diphosphate reductase [Fusobacterium nucleatum subsp. nucleatum ATCC 25586]	95 kDa	18	20	14	17	15	21
gi|19705089|ref|NP_602584.1| (+1)	hypothetical protein FN1784 [Fusobacterium nucleatum subsp. nucleatum ATCC 25586]	17 kDa	0	1	2	0	1	1
gi|19705095|ref|NP_602590.1| (+2)	cob(I)alamin adenosyltransferase [Fusobacterium nucleatum subsp. nucleatum ATCC 25586]	20 kDa	1	1	1	2	1	2
gi|19705097|ref|NP_602592.1| (+1)	hypothetical protein FN1792 [Fusobacterium nucleatum subsp. nucleatum ATCC 25586]	12 kDa	10	10	12	7	7	7
gi|19705098|ref|NP_602593.1| (+1)	phosphoenolpyruvate-protein phosphotransferase [Fusobacterium nucleatum subsp. nucleatum ATCC 25586]	65 kDa	5	2	3	2	2	3
gi|19705102|ref|NP_602597.1| (+4)	spermidine/putrescine ABC transporter ATP-binding protein [Fusobacterium nucleatum subsp. nucleatum ATCC 25586]	43 kDa	2	2	1	1	1	0
gi|19705105|ref|NP_602600.1| (+1)	peptidyl-prolyl cis-trans isomerase [Fusobacterium nucleatum subsp. nucleatum ATCC 25586]	31 kDa	8	6	9	6	5	5
gi|19705112|ref|NP_602607.1| (+1)	hypothetical protein FN1807 [Fusobacterium nucleatum subsp. nucleatum ATCC 25586]	29 kDa	21	24	22	21	23	25
gi|19705114|ref|NP_602609.1| (+1)	Iron/zinc/copper-binding protein [Fusobacterium nucleatum subsp. nucleatum ATCC 25586]	32 kDa	9	9	10	9	10	8
gi|19705116|ref|NP_602611.1| (+1)	manganese transport system ATP-binding protein MntA [Fusobacterium nucleatum subsp. nucleatum ATCC 25586]	26 kDa	3	0	1	2	0	1
gi|19705117|ref|NP_602612.1| (+1)	manganese-binding protein [Fusobacterium nucleatum subsp. nucleatum ATCC 25586]	34 kDa	1	7	5	0	4	6
gi|19705119|ref|NP_602614.1| (+1)	hypothetical protein FN1814 [Fusobacterium nucleatum subsp. nucleatum ATCC 25586]	22 kDa	1	1	0	2	1	1
gi|19705130|ref|NP_602625.1| (+10)	hypothetical protein FN1825 [Fusobacterium nucleatum subsp. nucleatum ATCC 25586]	15 kDa	2	2	2	1	1	2
gi|19705132|ref|NP_602627.1| (+1)	replicative DNA helicase [Fusobacterium nucleatum subsp. nucleatum ATCC 25586]	50 kDa	2	3	3	4	2	2
gi|19705133|ref|NP_602628.1| (+1)	50S ribosomal protein L9 [Fusobacterium nucleatum subsp. nucleatum ATCC 25586]	17 kDa	1	0	2	3	1	1
gi|19705136|ref|NP_602631.1| (+1)	nitrogen assimilation regulatory protein [Fusobacterium nucleatum subsp. nucleatum ATCC 25586]	53 kDa	6	3	7	3	4	2
gi|19705139|ref|NP_602634.1| (+5)	biopolymer transport protein ExbB [Fusobacterium nucleatum subsp. nucleatum ATCC 25586]	21 kDa	3	1	2	1	1	1
gi|19705141|ref|NP_602636.1|	hypothetical protein FN1836 [Fusobacterium nucleatum subsp. nucleatum ATCC 25586]	110 kDa	5	3	3	3	2	2
gi|19705143|ref|NP_602638.1| (+9)	glycerol uptake facilitator protein [Fusobacterium nucleatum subsp. nucleatum ATCC 25586]	27 kDa	3	2	3	1	1	3
gi|19705144|ref|NP_602639.1|	glycerol kinase [Fusobacterium nucleatum subsp. nucleatum ATCC 25586]	55 kDa	31	29	31	28	27	34
gi|19705145|ref|NP_602640.1|	dihydroxyacetone kinase subunit DhaK [Fusobacterium nucleatum subsp. nucleatum ATCC 25586]	36 kDa	12	13	16	13	13	15
gi|19705146|ref|NP_602641.1|	dihydroxyacetone kinase [Fusobacterium nucleatum subsp. nucleatum ATCC 25586]	22 kDa	0	8	3	0	3	7
gi|19705156|ref|NP_602651.1|	ribonuclease PH [Fusobacterium nucleatum subsp. nucleatum ATCC 25586]	48 kDa	3	5	3	1	4	2
gi|19705157|ref|NP_602652.1| (+1)	hypothetical protein FN1852 [Fusobacterium nucleatum subsp. nucleatum ATCC 25586]	14 kDa	4	5	4	5	6	5
gi|19705159|ref|NP_602654.1| (+10)	methylaspartate mutase [Fusobacterium nucleatum subsp. nucleatum ATCC 25586]	51 kDa	2	2	3	0	2	0
gi|19705161|ref|NP_602656.1| (+1)	butyrate-acetoacetate CoA-transferase subunit B [Fusobacterium nucleatum subsp. nucleatum ATCC 25586]	23 kDa	15	21	19	25	21	22
gi|19705162|ref|NP_602657.1| (+1)	acetoacetate:butyrate/acetate coenzyme A transferase [Fusobacterium nucleatum subsp. nucleatum ATCC 25586]	23 kDa	20	22	18	21	20	23
gi|19705163|ref|NP_602658.1|	short-chain fatty acids transporter [Fusobacterium nucleatum subsp. nucleatum ATCC 25586]	49 kDa	6	4	5	3	3	3
gi|19705164|ref|NP_602659.1| (+1)	major outer membrane protein [Fusobacterium nucleatum subsp. nucleatum ATCC 25586]	42 kDa	44	46	45	42	43	41
gi|19705165|ref|NP_602660.1|	Na+/H+ antiporter NhaC [Fusobacterium nucleatum subsp. nucleatum ATCC 25586]	57 kDa	6	7	5	5	5	5
gi|19705167|ref|NP_602662.1| (+1)	L-beta-lysine 5,6-aminomutase subunit beta [Fusobacterium nucleatum subsp. nucleatum ATCC 25586]	29 kDa	18	16	17	16	15	17
gi|19705168|ref|NP_602663.1|	L-beta-lysine 5,6-aminomutase subunit alpha [Fusobacterium nucleatum subsp. nucleatum ATCC 25586]	57 kDa	29	25	30	26	27	25
gi|19705169|ref|NP_602664.1|	DNA mismatch repair protein MutS [Fusobacterium nucleatum subsp. nucleatum ATCC 25586]	56 kDa	3	1	2	1	2	0
gi|19705171|ref|NP_602666.1| (+1)	lysine 2,3-aminomutase [Fusobacterium nucleatum subsp. nucleatum ATCC 25586]	49 kDa	57	57	58	56	52	52
gi|19705172|ref|NP_602667.1|	Zn-dependent alcohol dehydrogenase [Fusobacterium nucleatum subsp. nucleatum ATCC 25586]	37 kDa	34	33	33	35	33	33
gi|19705173|ref|NP_602668.1| (+3)	cytoplasmic protein [Fusobacterium nucleatum subsp. nucleatum ATCC 25586]	30 kDa	10	14	11	16	14	15
gi|19705174|ref|NP_602669.1| (+5)	hypothetical protein FN1869 [Fusobacterium nucleatum subsp. nucleatum ATCC 25586]	14 kDa	9	7	10	9	8	11
gi|19705176|ref|NP_602671.1| (+1)	hypothetical protein FN1871 [Fusobacterium nucleatum subsp. nucleatum ATCC 25586]	10 kDa	2	2	2	1	1	1
gi|19705178|ref|NP_602673.1| (+1)	bis(5'-nucleosyl)-tetraphosphatase [Fusobacterium nucleatum subsp. nucleatum ATCC 25586]	12 kDa	0	3	2	2	3	4
gi|19705179|ref|NP_602674.1| (+1)	ribose 5-phosphate isomerase [Fusobacterium nucleatum subsp. nucleatum ATCC 25586]	16 kDa	2	2	3	1	2	2
gi|19705184|ref|NP_602679.1| (+1)	30S ribosomal protein S20 [Fusobacterium nucleatum subsp. nucleatum ATCC 25586]	10 kDa	0	0	0	3	2	0
gi|19705185|ref|NP_602680.1| (+1)	dihydropteridine reductase [Fusobacterium nucleatum subsp. nucleatum ATCC 25586]	22 kDa	6	5	7	7	7	5
gi|19705198|ref|NP_602692.1|	hypothetical protein FN1893 [Fusobacterium nucleatum subsp. nucleatum ATCC 25586]	145 kDa	57	46	54	42	32	41
gi|19705204|ref|NP_602699.1|	lipoprotein [Fusobacterium nucleatum subsp. nucleatum ATCC 25586]	45 kDa	9	8	8	9	8	6
gi|19705211|ref|NP_602706.1| (+1)	cytosol aminopeptidase [Fusobacterium nucleatum subsp. nucleatum ATCC 25586]	54 kDa	30	20	20	17	22	14
gi|19705213|ref|NP_602708.1| (+1)	glycerophosphodiester phosphodiesterase [Fusobacterium nucleatum subsp. nucleatum ATCC 25586]	41 kDa	22	23	28	18	22	22
gi|19705214|ref|NP_602709.1| (+1)	UDP-3-O-[3-hydroxymyristoyl] glucosamine N-acyltransferase [Fusobacterium nucleatum subsp. nucleatum ATCC 25586]	36 kDa	5	5	4	5	5	4
gi|19705215|ref|NP_602710.1| (+1)	hypothetical protein FN1910 [Fusobacterium nucleatum subsp. nucleatum ATCC 25586]	18 kDa	19	17	19	17	19	19
gi|19705216|ref|NP_602711.1| (+1)	hypothetical protein FN1911 [Fusobacterium nucleatum subsp. nucleatum ATCC 25586]	76 kDa	41	39	34	36	30	40
gi|19705218|ref|NP_602713.1| (+1)	HD superfamily hydrolase [Fusobacterium nucleatum subsp. nucleatum ATCC 25586]	57 kDa	6	4	5	4	0	4
gi|19705219|ref|NP_602714.1| (+1)	anti-sigma F factor antagonist [Fusobacterium nucleatum subsp. nucleatum ATCC 25586]	13 kDa	0	2	2	1	0	2
gi|19705223|ref|NP_602718.1| (+1)	GTPase ObgE [Fusobacterium nucleatum subsp. nucleatum ATCC 25586]	48 kDa	4	2	4	1	1	3
gi|19705231|ref|NP_602726.1| (+1)	nitrogen regulatory IIA protein [Fusobacterium nucleatum subsp. nucleatum ATCC 25586]	36 kDa	4	3	5	3	2	4
gi|19705232|ref|NP_602727.1| (+1)	DEGV protein [Fusobacterium nucleatum subsp. nucleatum ATCC 25586]	95 kDa	10	8	8	6	7	6
gi|19705234|ref|NP_602729.1|	competence-damage protein CinA [Fusobacterium nucleatum subsp. nucleatum ATCC 25586]	45 kDa	4	0	3	0	0	0
gi|19705244|ref|NP_602739.1| (+1)	hypothetical protein FN1939 [Fusobacterium nucleatum subsp. nucleatum ATCC 25586]	38 kDa	2	0	2	0	0	0
gi|19705246|ref|NP_602741.1|	ATP-dependent chaperone ClpB [Fusobacterium nucleatum subsp. nucleatum ATCC 25586]	98 kDa	14	14	12	7	9	7
gi|19705248|ref|NP_602743.1| (+1)	tryptophanase [Fusobacterium nucleatum subsp. nucleatum ATCC 25586]	62 kDa	68	67	75	66	66	63
gi|19705249|ref|NP_602744.1|	sodium-dependent tryptophan transporter [Fusobacterium nucleatum subsp. nucleatum ATCC 25586]	49 kDa	3	2	2	2	2	2
gi|19705261|ref|NP_602756.1| (+1)	hypothetical protein FN1965 [Fusobacterium nucleatum subsp. nucleatum ATCC 25586]	40 kDa	3	3	4	6	6	6
gi|19705267|ref|NP_602762.1|	hemin receptor [Fusobacterium nucleatum subsp. nucleatum ATCC 25586]	74 kDa	29	23	22	21	21	22
gi|19705269|ref|NP_602764.1|	translation initiation inhibitor [Fusobacterium nucleatum subsp. nucleatum ATCC 25586]	14 kDa	6	8	8	6	7	9
gi|19705271|ref|NP_602766.1| (+3)	ATP-dependent RNA helicase [Fusobacterium nucleatum subsp. nucleatum ATCC 25586]	60 kDa	5	1	2	1	1	2
gi|19705272|ref|NP_602767.1| (+6)	4-amino-4-deoxychorismate lyase [Fusobacterium nucleatum subsp. nucleatum ATCC 25586]	36 kDa	1	1	2	1	0	0
gi|19705274|ref|NP_602769.1|	cell division protein FtsH [Fusobacterium nucleatum subsp. nucleatum ATCC 25586]	80 kDa	3	3	4	5	4	5
gi|19705275|ref|NP_602770.1| (+14)	30S ribosomal protein S15 [Fusobacterium nucleatum subsp. nucleatum ATCC 25586]	10 kDa	3	4	4	6	3	5
gi|19705279|ref|NP_602774.1| (+1)	alkyl hydroperoxide reductase [Fusobacterium nucleatum subsp. nucleatum ATCC 25586]	21 kDa	28	29	27	25	27	25
gi|19705280|ref|NP_602775.1| (+1)	glutaredoxin-like protein [Fusobacterium nucleatum subsp. nucleatum ATCC 25586]	60 kDa	34	39	38	43	40	39
gi|19705281|ref|NP_602776.1| (+1)	hypothetical protein FN1985 [Fusobacterium nucleatum subsp. nucleatum ATCC 25586]	51 kDa	4	1	3	4	1	2
gi|19705282|ref|NP_602777.1| (+1)	hypothetical protein FN1986 [Fusobacterium nucleatum subsp. nucleatum ATCC 25586]	39 kDa	21	23	24	24	22	21
gi|19705284|ref|NP_602779.1| (+1)	tyrosine phenol-lyase [Fusobacterium nucleatum subsp. nucleatum ATCC 25586]	52 kDa	56	52	54	58	52	55
gi|19705285|ref|NP_602780.1| (+1)	sodium-dependent tyrosine transporter [Fusobacterium nucleatum subsp. nucleatum ATCC 25586]	48 kDa	3	1	3	3	3	4
gi|19705287|ref|NP_602782.1|	glucosamine-1-phosphate acetyltransferase [Fusobacterium nucleatum subsp. nucleatum ATCC 25586]	49 kDa	8	12	13	11	8	12
gi|19705288|ref|NP_602783.1| (+1)	ribose-phosphate pyrophosphokinase [Fusobacterium nucleatum subsp. nucleatum ATCC 25586]	35 kDa	9	8	12	7	7	9
gi|19705290|ref|NP_602785.1| (+1)	hypothetical protein FN1994 [Fusobacterium nucleatum subsp. nucleatum ATCC 25586]	17 kDa	5	4	2	3	3	3
gi|19705303|ref|NP_602798.1|	glutathione peroxidase [Fusobacterium nucleatum subsp. nucleatum ATCC 25586]	23 kDa	0	0	0	3	3	0
gi|19705311|ref|NP_602806.1|	ATP-dependent protease ATP-binding subunit ClpX [Fusobacterium nucleatum subsp. nucleatum ATCC 25586]	47 kDa	2	0	4	5	2	5
gi|19705312|ref|NP_602807.1| (+9)	ATP-dependent Clp protease proteolytic subunit [Fusobacterium nucleatum subsp. nucleatum ATCC 25586]	21 kDa	1	0	2	2	0	1
gi|19705313|ref|NP_602808.1|	trigger factor,PPIase [Fusobacterium nucleatum subsp. nucleatum ATCC 25586]	49 kDa	22	24	27	26	23	24
gi|19705316|ref|NP_602811.1|	translation initiation factor IF-2 [Fusobacterium nucleatum subsp. nucleatum ATCC 25586]	82 kDa	12	11	14	13	10	8
gi|19705318|ref|NP_602813.1| (+1)	transcription elongation factor NusA [Fusobacterium nucleatum subsp. nucleatum ATCC 25586]	40 kDa	5	5	9	5	7	4
gi|19705321|ref|NP_602816.1| (+1)	membrane-bound proton-translocating pyrophosphatase [Fusobacterium nucleatum subsp. nucleatum ATCC 25586]	69 kDa	13	10	12	7	9	7
gi|19705326|ref|NP_602821.1| (+1)	DNA-directed RNA polymerase subunit beta' [Fusobacterium nucleatum subsp. nucleatum ATCC 25586]	148 kDa	29	24	20	23	22	29
gi|19705327|ref|NP_602822.1|	DNA-directed RNA polymerase subunit beta [Fusobacterium nucleatum subsp. nucleatum ATCC 25586]	133 kDa	25	22	25	22	17	20
gi|19705328|ref|NP_602823.1| (+8)	50S ribosomal protein L12 [Fusobacterium nucleatum subsp. nucleatum ATCC 25586]	13 kDa	7	8	9	8	7	6
gi|19705329|ref|NP_602824.1| (+1)	50S ribosomal protein L10 [Fusobacterium nucleatum subsp. nucleatum ATCC 25586]	19 kDa	13	13	12	11	12	13
gi|19705330|ref|NP_602825.1| (+1)	50S ribosomal protein L1 [Fusobacterium nucleatum subsp. nucleatum ATCC 25586]	25 kDa	17	21	18	17	21	17
gi|19705331|ref|NP_602826.1| (+4)	50S ribosomal protein L17 [Fusobacterium nucleatum subsp. nucleatum ATCC 25586]	15 kDa	3	7	6	8	7	9
gi|19705332|ref|NP_602827.1| (+5)	transcription antitermination protein NusG [Fusobacterium nucleatum subsp. nucleatum ATCC 25586]	22 kDa	1	3	2	1	1	2
gi|19705334|ref|NP_602829.1| (+11)	50S ribosomal protein L33 [Fusobacterium nucleatum subsp. nucleatum ATCC 25586]	6 kDa	0	1	1	0	3	2
gi|19705337|ref|NP_602832.1|	hypothetical protein FN2047 [Fusobacterium nucleatum subsp. nucleatum ATCC 25586]	173 kDa	78	67	73	67	60	65
gi|19705338|ref|NP_602833.1| (+1)	hypothetical protein FN2048 [Fusobacterium nucleatum subsp. nucleatum ATCC 25586]	17 kDa	9	11	9	9	10	11
gi|19705343|ref|NP_602838.1| (+1)	serine/threonine sodium symporter [Fusobacterium nucleatum subsp. nucleatum ATCC 25586]	42 kDa	7	6	6	5	4	2
gi|19705344|ref|NP_602839.1|	glucose-6-phosphate isomerase [Fusobacterium nucleatum subsp. nucleatum ATCC 25586]	51 kDa	10	8	8	7	7	10
gi|19705348|ref|NP_602843.1|	hypothetical protein FN2058 [Fusobacterium nucleatum subsp. nucleatum ATCC 25586]	189 kDa	102	92	94	91	91	87
gi|19705363|ref|NP_602858.1|	adenine phosphoribosyltransferase [Fusobacterium nucleatum subsp. nucleatum ATCC 25586]	19 kDa	3	4	4	5	4	3
gi|19705365|ref|NP_602860.1|	hypothetical protein FN2075 [Fusobacterium nucleatum subsp. nucleatum ATCC 25586]	36 kDa	3	1	3	0	0	2
gi|19705372|ref|NP_602867.1| (+1)	formate--tetrahydrofolate ligase [Fusobacterium nucleatum subsp. nucleatum ATCC 25586]	58 kDa	38	38	40	36	36	36
gi|19705383|ref|NP_602878.1| (+3)	general secretion pathway protein G [Fusobacterium nucleatum subsp. nucleatum ATCC 25586]	17 kDa	4	1	2	3	1	3
gi|19705393|ref|NP_602888.1|	recombinase A [Fusobacterium nucleatum subsp. nucleatum ATCC 25586]	33 kDa	18	14	14	16	12	18
gi|19705396|ref|NP_602891.1| (+1)	transporter [Fusobacterium nucleatum subsp. nucleatum ATCC 25586]	57 kDa	9	5	7	5	3	7
gi|19705397|ref|NP_602892.1|	galactokinase [Fusobacterium nucleatum subsp. nucleatum ATCC 25586]	44 kDa	0	2	1	1	2	2
gi|19705399|ref|NP_602894.1| (+1)	UDP-glucose 4-epimerase [Fusobacterium nucleatum subsp. nucleatum ATCC 25586]	37 kDa	2	3	1	2	2	1
gi|19705411|ref|NP_602906.1|	hypothetical protein FN2121 [Fusobacterium nucleatum subsp. nucleatum ATCC 25586]	26 kDa	2	4	3	4	5	7
gi|19705412|ref|NP_602907.1|	phenylalanyl-tRNA synthetase subunit beta [Fusobacterium nucleatum subsp. nucleatum ATCC 25586]	91 kDa	19	12	14	10	11	18
gi|19705415|ref|NP_602910.1| (+1)	DNA gyrase subunit A [Fusobacterium nucleatum subsp. nucleatum ATCC 25586]	92 kDa	7	7	7	5	3	6
gi|19705416|ref|NP_602911.1| (+1)	DNA gyrase subunit B [Fusobacterium nucleatum subsp. nucleatum ATCC 25586]	72 kDa	2	2	6	2	2	4
gi|222877445|gb|EEF12584.1|	diguanylate cyclase (GGDEF) domain protein [Campylobacter rectus RM3267]	74 kDa	0	0	0	0	2	0
gi|222877582|gb|EEF12709.1|	ATPase/histidine kinase/DNA gyrase B/HSP90 domain protein [Campylobacter rectus RM3267]	61 kDa	0	0	0	2	0	0
gi|222877638|gb|EEF12763.1|	arylsulfotransferase (ASST) [Campylobacter rectus RM3267]	69 kDa	0	2	0	0	0	0
gi|222877674|gb|EEF12798.1|	molybdopterin guanine dinucleotide-containing S/N-oxide reductase [Campylobacter rectus RM3267]	95 kDa	0	3	0	0	0	0
gi|222877979|gb|EEF13093.1|	putative beta-lactamase HcpA [Campylobacter rectus RM3267]	13 kDa	0	0	0	2	1	0
gi|222878099|gb|EEF13210.1|	ribosomal protein L9 [Campylobacter rectus RM3267]	16 kDa	0	0	0	0	1	2
gi|222878150|gb|EEF13260.1|	type I secretion target GGXGXDXXX repeat (2 copies) [Campylobacter rectus RM3267]	145 kDa	58	52	53	37	20	31
gi|222878242|gb|EEF13350.1|	molybdopterin guanine dinucleotide-containing S/N-oxide reductase [Campylobacter rectus RM3267]	91 kDa	1	7	3	0	1	1
gi|222878371|gb|EEF13477.1|	hypothetical protein CAMRE0001_0039 [Campylobacter rectus RM3267]	5 kDa	0	2	0	0	1	0
gi|222878951|gb|EEF14047.1|	DNA-binding protein HU [Campylobacter rectus RM3267]	10 kDa	2	3	2	1	2	1
gi|222879303|gb|EEF14396.1|	putative aspartate ammonia-lyase [Campylobacter rectus RM3267]	51 kDa	1	6	5	5	3	4
gi|222879362|gb|EEF14454.1|	hypothetical protein CAMRE0001_1187 [Campylobacter rectus RM3267]	44 kDa	16	8	11	5	5	5
gi|222879377|gb|EEF14469.1|	hypothetical protein CAMRE0001_1185 [Campylobacter rectus RM3267]	44 kDa	18	12	17	7	3	5
gi|222879426|gb|EEF14518.1|	TonB-dependent receptor plug domain protein [Campylobacter rectus RM3267]	78 kDa	1	3	1	2	0	0
gi|222879512|gb|EEF14603.1|	peptidase, C69 family [Campylobacter rectus RM3267]	56 kDa	0	3	3	1	0	0
gi|222879734|gb|EEF14824.1|	hypothetical protein CAMRE0001_0704 [Campylobacter rectus RM3267]	19 kDa	0	2	0	1	0	0
gi|222879780|gb|EEF14869.1|	glyceraldehyde-3-phosphate dehydrogenase, type I [Campylobacter rectus RM3267]	37 kDa	0	2	0	0	0	0
gi|222879826|gb|EEF14915.1|	translation elongation factor Tu [Campylobacter rectus RM3267]	41 kDa	9	9	9	8	7	8
gi|222879867|gb|EEF14956.1|	flavocytochrome c [Campylobacter rectus RM3267]	56 kDa	0	2	0	1	0	0
gi|222879885|gb|EEF14974.1|	ribosomal protein L7/L12 [Campylobacter rectus RM3267]	13 kDa	0	2	0	0	0	0
gi|222879928|gb|EEF15017.1|	crotonobetainyl-CoA dehydrogenase [Campylobacter rectus RM3267]	43 kDa	2	0	0	0	0	0
gi|222879992|gb|EEF15080.1|	putative nitrite reductase [Campylobacter rectus RM3267]	65 kDa	0	1	2	0	0	0
gi|222880038|gb|EEF15126.1|	ATP synthase F1, alpha subunit [Campylobacter rectus RM3267]	55 kDa	0	5	5	0	0	0
gi|222880054|gb|EEF15142.1|	acetyltransferase, GNAT family [Campylobacter rectus RM3267]	44 kDa	1	2	2	1	1	2
gi|222880123|gb|EEF15211.1|	putative peptidoglycan-associated lipoprotein [Campylobacter rectus RM3267]	21 kDa	5	5	3	1	0	1
gi|222880126|gb|EEF15214.1|	formate--tetrahydrofolate ligase [Campylobacter rectus RM3267]	58 kDa	0	2	0	0	0	0
gi|222880195|gb|EEF15282.1|	hypothetical protein CAMRE0001_0242 [Campylobacter rectus RM3267]	72 kDa	1	2	0	1	0	0
gi|222880265|gb|EEF15352.1|	ribosomal protein L5 [Campylobacter rectus RM3267]	20 kDa	0	3	0	0	0	0
gi|237863265|gb|EEP64555.1|	putative translation elongation factor Tu, partial [Veillonella dispar ATCC 17748]	21 kDa	30	29	29	29	27	29
gi|237863270|gb|EEP64560.1|	aminotransferase, class I/II [Veillonella dispar ATCC 17748]	49 kDa	4	2	1	2	1	1
gi|237863274|gb|EEP64564.1|	FAD dependent oxidoreductase [Veillonella dispar ATCC 17748]	48 kDa	8	6	7	5	4	4
gi|237863276|gb|EEP64566.1|	electron transfer flavoprotein subunit beta [Veillonella dispar ATCC 17748]	36 kDa	2	5	3	3	2	0
gi|237863277|gb|EEP64567.1|	electron transfer flavoprotein subunit alpha [Veillonella dispar ATCC 17748]	37 kDa	4	4	4	3	3	1
gi|237863278|gb|EEP64568.1|	oxidoreductase, short chain dehydrogenase/reductase family protein [Veillonella dispar ATCC 17748]	27 kDa	6	5	6	8	6	5
gi|237863280|gb|EEP64570.1|	hypothetical protein VEIDISOL_01631 [Veillonella dispar ATCC 17748]	24 kDa	9	9	9	8	7	5
gi|237863283|gb|EEP64573.1|	ABC transporter, substrate-binding protein, family 5 [Veillonella dispar ATCC 17748]	56 kDa	24	19	21	21	15	15
gi|237863298|gb|EEP64588.1|	2-isopropylmalate synthase [Veillonella dispar ATCC 17748]	56 kDa	5	5	3	2	3	1
gi|237863299|gb|EEP64589.1|	3-isopropylmalate dehydratase, large subunit [Veillonella dispar ATCC 17748]	46 kDa	2	0	1	1	1	0
gi|237863300|gb|EEP64590.1| (+1)	3-isopropylmalate dehydratase, small subunit [Veillonella dispar ATCC 17748]	18 kDa	2	3	2	1	1	2
gi|237863301|gb|EEP64591.1|	3-isopropylmalate dehydrogenase [Veillonella dispar ATCC 17748]	39 kDa	2	1	0	0	0	0
gi|237863304|gb|EEP64594.1| (+2)	metallo-beta-lactamase domain protein [Veillonella dispar ATCC 17748]	45 kDa	0	0	0	1	0	2
gi|237863305|gb|EEP64595.1|	hypothetical protein VEIDISOL_01656 [Veillonella dispar ATCC 17748]	67 kDa	9	9	8	7	8	6
gi|237863307|gb|EEP64597.1|	hypothetical protein VEIDISOL_01658 [Veillonella dispar ATCC 17748]	28 kDa	1	1	2	1	1	0
gi|237863309|gb|EEP64599.1|	pyroglutamyl-peptidase I [Veillonella dispar ATCC 17748]	24 kDa	12	12	11	11	10	10
gi|237863310|gb|EEP64600.1|	hypothetical protein VEIDISOL_01661 [Veillonella dispar ATCC 17748]	49 kDa	25	25	25	24	24	20
gi|237863319|gb|EEP64609.1|	sugar-binding domain protein [Veillonella dispar ATCC 17748]	31 kDa	22	21	19	19	20	20
gi|237863321|gb|EEP64611.1|	sugar ABC transporter, ATP binding protein [Veillonella dispar ATCC 17748]	54 kDa	9	5	7	3	1	0
gi|237863322|gb|EEP64612.1|	D-ribose pyranase [Veillonella dispar ATCC 17748]	15 kDa	4	2	3	2	2	1
gi|237863323|gb|EEP64613.1|	ribokinase [Veillonella dispar ATCC 17748]	31 kDa	1	2	2	1	0	2
gi|237863326|gb|EEP64616.1|	NAD dependent epimerase/dehydratase family protein [Veillonella dispar ATCC 17748]	24 kDa	4	6	5	7	5	6
gi|237863329|gb|EEP64619.1|	ABC transporter, ATP-binding protein [Veillonella dispar ATCC 17748]	59 kDa	0	2	1	0	0	2
gi|237863330|gb|EEP64620.1|	ABC transporter, ATP-binding protein [Veillonella dispar ATCC 17748]	30 kDa	0	2	3	0	0	1
gi|237863333|gb|EEP64623.1|	histidinol phosphate phosphatase HisJ family [Veillonella dispar ATCC 17748]	33 kDa	2	0	1	0	0	0
gi|237863345|gb|EEP64635.1|	carbon starvation protein CstA [Veillonella dispar ATCC 17748]	73 kDa	2	1	2	2	0	3
gi|237863349|gb|EEP64639.1| (+1)	preQ(1) synthase [Veillonella dispar ATCC 17748]	19 kDa	2	2	3	0	2	2
gi|237863351|gb|EEP64641.1|	putative cysteine synthase A [Veillonella dispar ATCC 17748]	35 kDa	2	1	1	0	0	0
gi|237863353|gb|EEP64643.1|	ferritin-like protein [Veillonella dispar ATCC 17748]	17 kDa	8	6	8	6	8	5
gi|237863356|gb|EEP64646.1|	hypothetical protein VEIDISOL_01708 [Veillonella dispar ATCC 17748]	23 kDa	1	1	2	0	0	0
gi|237863360|gb|EEP64650.1|	putative translation elongation factor G [Veillonella dispar ATCC 17748]	76 kDa	3	2	3	1	0	2
gi|237863376|gb|EEP64666.1|	tryptophan synthase, beta subunit [Veillonella dispar ATCC 17748]	44 kDa	3	3	3	5	1	2
gi|237863377|gb|EEP64667.1| (+1)	tryptophan synthase, alpha subunit [Veillonella dispar ATCC 17748]	29 kDa	1	3	1	2	1	0
gi|237863383|gb|EEP64673.1|	isoleucine--tRNA ligase [Veillonella dispar ATCC 17748]	107 kDa	16	16	15	11	6	8
gi|237863389|gb|EEP64679.1|	putative glutamine ABC transporter periplasmic protein [Veillonella dispar ATCC 17748]	29 kDa	13	11	12	9	8	6
gi|237863390|gb|EEP64680.1|	amidohydrolase [Veillonella dispar ATCC 17748]	43 kDa	2	2	1	0	0	0
gi|237863394|gb|EEP64684.1|	GMP synthase (glutamine-hydrolyzing) domain protein [Veillonella dispar ATCC 17748]	58 kDa	32	29	24	25	25	27
gi|237863402|gb|EEP64692.1|	ABC transporter, ATP-binding protein [Veillonella dispar ATCC 17748]	27 kDa	4	3	5	5	2	6
gi|237863403|gb|EEP64693.1|	ABC transporter, substrate-binding protein [Veillonella dispar ATCC 17748]	34 kDa	29	27	24	27	27	29
gi|237863404|gb|EEP64694.1|	TonB family domain protein [Veillonella dispar ATCC 17748]	14 kDa	0	2	1	0	0	0
gi|237863406|gb|EEP64696.1|	PAS domain S-box protein [Veillonella dispar ATCC 17748]	61 kDa	11	10	11	8	4	7
gi|237863407|gb|EEP64697.1|	putative phosphoenolpyruvate carboxykinase (ATP) [Veillonella dispar ATCC 17748]	62 kDa	20	18	22	16	12	12
gi|237863410|gb|EEP64700.1|	carbon-monoxide dehydrogenase, catalytic subunit [Veillonella dispar ATCC 17748]	72 kDa	42	38	43	38	34	39
gi|237863416|gb|EEP64706.1|	hypothetical protein VEIDISOL_01768 [Veillonella dispar ATCC 17748]	111 kDa	3	0	2	0	2	2
gi|237863417|gb|EEP64707.1|	uroporphyrinogen decarboxylase [Veillonella dispar ATCC 17748]	38 kDa	2	2	3	2	1	2
gi|237863420|gb|EEP64710.1|	chlorite O(2)-lyase [Veillonella dispar ATCC 17748]	28 kDa	5	2	3	2	1	2
gi|237863421|gb|EEP64711.1| (+1)	transporter, major facilitator family protein [Veillonella dispar ATCC 17748]	48 kDa	2	2	2	1	1	0
gi|237863422|gb|EEP64712.1|	cyclic nucleotide-binding domain protein [Veillonella dispar ATCC 17748]	28 kDa	4	3	2	0	0	0
gi|237863423|gb|EEP64713.1|	nitrate reductase, alpha subunit [Veillonella dispar ATCC 17748]	138 kDa	89	73	86	74	57	73
gi|237863424|gb|EEP64714.1|	nitrate reductase, beta subunit [Veillonella dispar ATCC 17748]	55 kDa	51	44	44	42	34	33
gi|237863425|gb|EEP64715.1|	nitrate reductase molybdenum cofactor assembly chaperone [Veillonella dispar ATCC 17748]	21 kDa	4	4	6	6	3	4
gi|237863426|gb|EEP64716.1| (+1)	respiratory nitrate reductase, gamma subunit [Veillonella dispar ATCC 17748]	26 kDa	1	2	2	1	1	2
gi|237863428|gb|EEP64718.1|	hypothetical protein VEIDISOL_01780 [Veillonella dispar ATCC 17748]	46 kDa	37	37	38	34	29	34
gi|237863433|gb|EEP64723.1| (+1)	hypothetical protein VEIDISOL_01785 [Veillonella dispar ATCC 17748]	37 kDa	1	1	1	1	0	2
gi|237863434|gb|EEP64724.1|	carbonate dehydratase [Veillonella dispar ATCC 17748]	21 kDa	5	7	7	7	2	7
gi|237863436|gb|EEP64726.1|	adenosylmethionine-8-amino-7-oxononanoate transaminase [Veillonella dispar ATCC 17748]	51 kDa	3	1	3	1	0	0
gi|237863442|gb|EEP64732.1|	ABC transporter, substrate-binding protein [Veillonella dispar ATCC 17748]	33 kDa	20	20	23	12	15	14
gi|237863453|gb|EEP64743.1|	alanine racemase [Veillonella dispar ATCC 17748]	40 kDa	3	2	3	4	2	3
gi|237863454|gb|EEP64744.1|	4-phosphoerythronate dehydrogenase [Veillonella dispar ATCC 17748]	35 kDa	13	9	10	10	7	8
gi|237863456|gb|EEP64746.1|	putative autonomous glycyl radical cofactor GrcA [Veillonella dispar ATCC 17748]	9 kDa	5	8	5	6	7	10
gi|237863457|gb|EEP64747.1|	formate C-acetyltransferase [Veillonella dispar ATCC 17748]	85 kDa	79	69	69	73	55	61
gi|237863467|gb|EEP64757.1|	Cys/Met metabolism PLP-dependent enzyme [Veillonella dispar ATCC 17748]	41 kDa	4	2	4	0	0	1
gi|237863470|gb|EEP64760.1|	O-acetylhomoserine aminocarboxypropyltransferase/cysteine synthase [Veillonella dispar ATCC 17748]	45 kDa	5	4	6	3	4	5
gi|237863471|gb|EEP64761.1|	peptidase propeptide and YPEB domain protein [Veillonella dispar ATCC 17748]	21 kDa	0	6	4	4	5	6
gi|237863475|gb|EEP64765.1|	CobW/P47K family protein [Veillonella dispar ATCC 17748]	32 kDa	4	2	3	1	2	3
gi|237863476|gb|EEP64766.1|	Xaa-His dipeptidase [Veillonella dispar ATCC 17748]	53 kDa	19	14	21	11	10	6
gi|237863477|gb|EEP64767.1|	nicotinate phosphoribosyltransferase [Veillonella dispar ATCC 17748]	54 kDa	3	3	4	2	1	3
gi|237863478|gb|EEP64768.1|	NAD+ synthase [Veillonella dispar ATCC 17748]	28 kDa	0	2	0	0	0	1
gi|237863485|gb|EEP64775.1|	FAD binding domain in molybdopterin dehydrogenase [Veillonella dispar ATCC 17748]	29 kDa	14	10	12	8	6	9
gi|237863486|gb|EEP64776.1|	2Fe-2S iron-sulfur cluster-binding domain protein [Veillonella dispar ATCC 17748]	17 kDa	2	2	5	0	2	5
gi|237863487|gb|EEP64777.1|	aldehyde oxidase and xanthine dehydrogenase, molybdopterin binding domain protein [Veillonella dispar ATCC 17748]	84 kDa	33	24	26	22	15	20
gi|237863488|gb|EEP64778.1|	putative selenium-dependent hydroxylase accessory protein YqeC [Veillonella dispar ATCC 17748]	28 kDa	7	8	10	7	7	11
gi|237863490|gb|EEP64780.1|	selenium-dependent molybdenum hydroxylase system protein, YqeB family [Veillonella dispar ATCC 17748]	29 kDa	5	5	4	7	6	6
gi|237863491|gb|EEP64781.1|	hypothetical protein VEIDISOL_01843 [Veillonella dispar ATCC 17748]	28 kDa	13	15	13	10	9	12
gi|237863492|gb|EEP64782.1|	putative xanthine dehydrogenase accessory factor [Veillonella dispar ATCC 17748]	11 kDa	3	3	4	4	2	5
gi|237863493|gb|EEP64783.1|	TIGR00159 family protein [Veillonella dispar ATCC 17748]	30 kDa	1	1	3	1	1	1
gi|237863494|gb|EEP64784.1|	YbbR-like protein [Veillonella dispar ATCC 17748]	34 kDa	2	2	0	0	1	0
gi|237863496|gb|EEP64786.1|	phosphoglucosamine mutase [Veillonella dispar ATCC 17748]	48 kDa	11	10	11	11	6	8
gi|237863499|gb|EEP64789.1|	glutamine-fructose-6-phosphate transaminase (isomerizing) [Veillonella dispar ATCC 17748]	67 kDa	28	29	25	23	19	20
gi|237863500|gb|EEP64790.1| (+1)	tryptophan--tRNA ligase [Veillonella dispar ATCC 17748]	37 kDa	11	13	11	13	7	10
gi|237863502|gb|EEP64792.1|	ABC transporter, substrate-binding protein, family 3 [Veillonella dispar ATCC 17748]	29 kDa	12	9	11	10	9	10
gi|237863503|gb|EEP64793.1| (+1)	ABC transporter, permease protein [Veillonella dispar ATCC 17748]	25 kDa	1	1	1	2	0	0
gi|237863506|gb|EEP64796.1|	universal stress family protein [Veillonella dispar ATCC 17748]	16 kDa	12	10	12	8	9	10
gi|237863509|gb|EEP64799.1|	molybdate ABC transporter, periplasmic molybdate-binding protein [Veillonella dispar ATCC 17748]	28 kDa	17	12	15	11	7	13
gi|237863517|gb|EEP64807.1|	thiamine-phosphate diphosphorylase [Veillonella dispar ATCC 17748]	55 kDa	5	3	3	1	1	2
gi|237863518|gb|EEP64808.1|	Rubrerythrin [Veillonella dispar ATCC 17748]	20 kDa	18	13	13	10	15	9
gi|237863520|gb|EEP64810.1|	selenide, water dikinase [Veillonella dispar ATCC 17748]	36 kDa	3	2	3	1	2	2
gi|237863521|gb|EEP64811.1|	selenium metabolism protein YedF [Veillonella dispar ATCC 17748]	22 kDa	5	7	7	3	2	3
gi|237863523|gb|EEP64813.1|	nitroreductase family protein [Veillonella dispar ATCC 17748]	28 kDa	5	6	6	4	3	4
gi|237863524|gb|EEP64814.1|	CsbD-like protein [Veillonella dispar ATCC 17748]	8 kDa	0	0	2	0	0	0
gi|237863527|gb|EEP64817.1|	diaminopimelate dehydrogenase [Veillonella dispar ATCC 17748]	36 kDa	17	17	17	19	12	17
gi|237863532|gb|EEP64822.1| (+1)	ribosomal protein S6 [Veillonella dispar ATCC 17748]	11 kDa	7	7	8	6	5	7
gi|237863533|gb|EEP64823.1| (+1)	single-strand binding family protein [Veillonella dispar ATCC 17748]	14 kDa	6	6	4	5	4	3
gi|237863534|gb|EEP64824.1|	ribosomal protein S18 [Veillonella dispar ATCC 17748]	9 kDa	7	8	9	8	8	8
gi|237863536|gb|EEP64826.1|	putative 1-deoxy-D-xylulose-5-phosphate synthase [Veillonella dispar ATCC 17748]	64 kDa	3	0	1	0	0	0
gi|237863542|gb|EEP64832.1|	hypothetical protein VEIDISOL_01894 [Veillonella dispar ATCC 17748]	35 kDa	10	11	11	14	11	10
gi|237863546|gb|EEP64836.1|	hypothetical protein VEIDISOL_01898 [Veillonella dispar ATCC 17748]	22 kDa	2	7	5	4	3	2
gi|237863549|gb|EEP64839.1|	peptidase T [Veillonella dispar ATCC 17748]	45 kDa	28	21	22	18	15	22
gi|237863550|gb|EEP64840.1|	oligopeptide transporter, OPT family [Veillonella dispar ATCC 17748]	69 kDa	11	5	7	4	3	4
gi|237863552|gb|EEP64842.1| (+1)	ABC transporter, substrate-binding protein, family 3 [Veillonella dispar ATCC 17748]	28 kDa	2	0	0	0	0	0
gi|237863554|gb|EEP64844.1|	metallo-beta-lactamase domain protein [Veillonella dispar ATCC 17748]	47 kDa	18	11	15	10	3	6
gi|237863555|gb|EEP64845.1|	phosphoribosylformylglycinamidine synthase [Veillonella dispar ATCC 17748]	142 kDa	45	32	36	21	11	12
gi|237863556|gb|EEP64846.1|	LysR substrate binding domain protein [Veillonella dispar ATCC 17748]	33 kDa	7	6	7	6	5	6
gi|237863557|gb|EEP64847.1|	xanthine phosphoribosyltransferase [Veillonella dispar ATCC 17748]	21 kDa	6	9	5	6	5	5
gi|237863558|gb|EEP64848.1|	hypothetical protein VEIDISOL_01911 [Veillonella dispar ATCC 17748]	17 kDa	0	2	2	3	1	2
gi|237863559|gb|EEP64849.1|	hypothetical protein VEIDISOL_01912 [Veillonella dispar ATCC 17748]	17 kDa	0	0	1	2	0	0
gi|237863561|gb|EEP64851.1|	phosphoribosylaminoimidazolesuccinocarboxamide synthase [Veillonella dispar ATCC 17748]	28 kDa	6	4	3	2	1	2
gi|237863563|gb|EEP64853.1|	phosphoribosylformylglycinamidine cyclo-ligase [Veillonella dispar ATCC 17748]	38 kDa	1	0	3	0	0	0
gi|237863565|gb|EEP64855.1|	phosphoribosylaminoimidazolecarboxamide formyltransferase/IMP cyclohydrolase [Veillonella dispar ATCC 17748]	55 kDa	10	8	6	2	0	0
gi|237863570|gb|EEP64860.1| (+1)	naphthoate synthase [Veillonella dispar ATCC 17748]	31 kDa	8	7	7	5	4	6
gi|237863585|gb|EEP64875.1|	hypothetical protein VEIDISOL_01941 [Veillonella dispar ATCC 17748]	32 kDa	2	4	5	4	2	1
gi|237863586|gb|EEP64876.1|	hypothetical protein VEIDISOL_01942 [Veillonella dispar ATCC 17748]	36 kDa	2	0	1	1	0	0
gi|237863589|gb|EEP64879.1|	conserved carboxylase domain protein [Veillonella dispar ATCC 17748]	51 kDa	57	55	55	52	51	53
gi|237863591|gb|EEP64881.1| (+1)	response regulator receiver domain protein [Veillonella dispar ATCC 17748]	26 kDa	5	9	9	12	4	5
gi|237863596|gb|EEP64886.1|	orotate phosphoribosyltransferase [Veillonella dispar ATCC 17748]	21 kDa	0	1	0	5	0	4
gi|237863597|gb|EEP64887.1|	orotidine 5'-phosphate decarboxylase [Veillonella dispar ATCC 17748]	26 kDa	2	1	0	2	2	3
gi|237863598|gb|EEP64888.1|	DNA polymerase III, epsilon subunit [Veillonella dispar ATCC 17748]	24 kDa	2	1	1	1	1	0
gi|237863599|gb|EEP64889.1|	deoxyribose-phosphate aldolase [Veillonella dispar ATCC 17748]	23 kDa	2	2	3	2	1	2
gi|237863605|gb|EEP64895.1|	hypothetical protein VEIDISOL_01961 [Veillonella dispar ATCC 17748]	28 kDa	1	3	1	1	0	1
gi|237863606|gb|EEP64896.1|	putative endoribonuclease L-PSP [Veillonella dispar ATCC 17748]	13 kDa	8	10	8	7	8	10
gi|237863614|gb|EEP64904.1|	hypothetical protein VEIDISOL_01971 [Veillonella dispar ATCC 17748]	66 kDa	3	3	1	3	1	5
gi|237863616|gb|EEP64906.1|	putative D-amino-acid transaminase [Veillonella dispar ATCC 17748]	32 kDa	6	6	10	5	2	4
gi|237863617|gb|EEP64907.1|	putative D-methionine ABC transporter, ATP-binding protein [Veillonella dispar ATCC 17748]	38 kDa	3	2	3	3	3	3
gi|237863621|gb|EEP64911.1|	oxidoreductase, short chain dehydrogenase/reductase family protein [Veillonella dispar ATCC 17748]	27 kDa	2	0	0	0	0	0
gi|237863622|gb|EEP64912.1|	hypothetical protein VEIDISOL_01979 [Veillonella dispar ATCC 17748]	30 kDa	29	21	27	21	17	21
gi|237863625|gb|EEP64915.1|	glutamate racemase [Veillonella dispar ATCC 17748]	30 kDa	1	2	1	1	0	1
gi|237863626|gb|EEP64916.1|	hypothetical protein VEIDISOL_01983 [Veillonella dispar ATCC 17748]	21 kDa	5	8	6	5	5	3
gi|237863627|gb|EEP64917.1|	hypothetical protein VEIDISOL_01984 [Veillonella dispar ATCC 17748]	23 kDa	7	6	6	3	2	6
gi|237863628|gb|EEP64918.1|	hydantoinase/oxoprolinase [Veillonella dispar ATCC 17748]	61 kDa	0	0	2	0	0	1
gi|237863630|gb|EEP64920.1|	tRNA nucleotidyltransferase [Veillonella dispar ATCC 17748]	27 kDa	5	4	2	3	2	0
gi|237863633|gb|EEP64923.1|	S-adenosylmethionine decarboxylase proenzyme [Veillonella dispar ATCC 17748]	30 kDa	1	0	0	2	0	0
gi|237863634|gb|EEP64924.1|	malic enzyme, NAD binding domain protein [Veillonella dispar ATCC 17748]	43 kDa	32	27	28	27	25	23
gi|237863637|gb|EEP64927.1|	ATPase family associated with various cellular activities (AAA) [Veillonella dispar ATCC 17748]	81 kDa	8	9	7	10	2	3
gi|237863642|gb|EEP64932.1|	Hep/Hag repeat protein [Veillonella dispar ATCC 17748]	214 kDa	30	30	30	13	7	12
gi|237863647|gb|EEP64937.1|	OmpA family protein [Veillonella dispar ATCC 17748]	39 kDa	18	17	16	16	16	16
gi|237863649|gb|EEP64939.1|	peptidase propeptide and YPEB domain protein [Veillonella dispar ATCC 17748]	25 kDa	3	9	6	4	1	2
gi|237863650|gb|EEP64940.1|	pyridine nucleotide-disulfide oxidoreductase [Veillonella dispar ATCC 17748]	56 kDa	9	7	6	1	3	0
gi|237863653|gb|EEP64943.1|	hypothetical protein VEIDISOL_02013 [Veillonella dispar ATCC 17748]	26 kDa	2	0	1	0	0	1
gi|237863676|gb|EEP64966.1| (+1)	putative GTP cyclohydrolase I [Veillonella dispar ATCC 17748]	21 kDa	2	1	0	0	0	0
gi|237863677|gb|EEP64967.1|	dihydropteroate synthase [Veillonella dispar ATCC 17748]	30 kDa	3	4	3	4	4	3
gi|237863682|gb|EEP64972.1|	putative L-lactate dehydrogenase [Veillonella dispar ATCC 17748]	34 kDa	6	8	6	3	1	3
gi|237863688|gb|EEP64978.1|	ATP-dependent metallopeptidase HflB [Veillonella dispar ATCC 17748]	70 kDa	20	15	17	14	10	13
gi|237863690|gb|EEP64980.1|	biotin--[acetyl-CoA-carboxylase] ligase [Veillonella dispar ATCC 17748]	36 kDa	5	5	4	4	1	1
gi|237863691|gb|EEP64981.1|	pantothenate kinase, type III [Veillonella dispar ATCC 17748]	28 kDa	8	5	4	4	3	4
gi|237863694|gb|EEP64984.1|	lysine--tRNA ligase [Veillonella dispar ATCC 17748]	58 kDa	25	22	24	21	13	16
gi|237863698|gb|EEP64988.1|	serine--tRNA ligase [Veillonella dispar ATCC 17748]	48 kDa	26	24	26	21	20	18
gi|237863699|gb|EEP64989.1|	fructose-6-phosphate aldolase [Veillonella dispar ATCC 17748]	23 kDa	5	3	4	6	0	6
gi|237863700|gb|EEP64990.1|	fructose-1,6-bisphosphatase, class II [Veillonella dispar ATCC 17748]	34 kDa	16	18	20	16	12	19
gi|237863701|gb|EEP64991.1|	UDP-N-acetylglucosamine 1-carboxyvinyltransferase [Veillonella dispar ATCC 17748]	45 kDa	11	11	9	14	7	11
gi|237863705|gb|EEP64995.1|	SpoIVB peptidase S55 [Veillonella dispar ATCC 17748]	73 kDa	2	3	2	1	1	2
gi|237863708|gb|EEP64998.1|	putative virulence factor Mce family protein [Veillonella dispar ATCC 17748]	45 kDa	2	0	1	0	0	1
gi|237863709|gb|EEP64999.1|	outer membrane efflux protein [Veillonella dispar ATCC 17748]	52 kDa	19	17	19	14	15	16
gi|237863711|gb|EEP65001.1|	outer membrane protein, OMP85 family [Veillonella dispar ATCC 17748]	80 kDa	36	26	37	28	19	25
gi|237863712|gb|EEP65002.1|	Gram-positive signal peptide protein, YSIRK family [Veillonella dispar ATCC 17748]	18 kDa	4	3	1	3	1	2
gi|237863714|gb|EEP65004.1|	outer membrane protein [Veillonella dispar ATCC 17748]	19 kDa	8	7	10	8	6	7
gi|237863715|gb|EEP65005.1|	UDP-3-O-[3-hydroxymyristoyl] glucosamine N-acyltransferase [Veillonella dispar ATCC 17748]	37 kDa	3	4	4	3	1	2
gi|237863716|gb|EEP65006.1|	lipid A biosynthesis (KDO)2-(lauroyl)-lipid IVA acyltransferase [Veillonella dispar ATCC 17748]	34 kDa	3	2	1	0	0	0
gi|237863717|gb|EEP65007.1|	UDP-3-O-[3-hydroxymyristoyl] N-acetylglucosamine deacetylase [Veillonella dispar ATCC 17748]	31 kDa	3	1	4	3	2	1
gi|237863719|gb|EEP65009.1|	acyl-[acyl-carrier-protein]-UDP-N-acetylglucosamine O-acyltransferase [Veillonella dispar ATCC 17748]	29 kDa	6	7	7	6	6	1
gi|237863720|gb|EEP65010.1| (+1)	hypothetical protein VEIDISOL_01553 [Veillonella dispar ATCC 17748]	30 kDa	5	3	3	1	2	1
gi|237863722|gb|EEP65012.1|	putative lipid A export permease/ATP-binding protein MsbA [Veillonella dispar ATCC 17748]	64 kDa	6	4	1	3	2	1
gi|237863723|gb|EEP65013.1|	3-deoxy-D-manno-octulosonic-acid transferase [Veillonella dispar ATCC 17748]	49 kDa	5	4	4	1	0	1
gi|237863724|gb|EEP65014.1|	tetraacyldisaccharide 4'-kinase [Veillonella dispar ATCC 17748]	41 kDa	6	2	4	4	1	1
gi|237863725|gb|EEP65015.1|	3-deoxy-D-manno-octulosonate cytidylyltransferase [Veillonella dispar ATCC 17748]	27 kDa	5	5	6	6	1	4
gi|237863726|gb|EEP65016.1|	3-deoxy-8-phosphooctulonate synthase [Veillonella dispar ATCC 17748]	30 kDa	9	10	10	7	9	6
gi|237863727|gb|EEP65017.1|	sugar isomerase, KpsF/GutQ family [Veillonella dispar ATCC 17748]	35 kDa	6	4	6	4	2	3
gi|237863729|gb|EEP65019.1|	lipid A biosynthesis (KDO)2-(lauroyl)-lipid IVA acyltransferase [Veillonella dispar ATCC 17748]	36 kDa	1	1	1	2	0	1
gi|237863730|gb|EEP65020.1|	hypothetical protein VEIDISOL_01563 [Veillonella dispar ATCC 17748]	19 kDa	3	4	4	3	2	3
gi|237863731|gb|EEP65021.1|	OstA-like protein [Veillonella dispar ATCC 17748]	26 kDa	2	2	1	1	2	2
gi|237863732|gb|EEP65022.1|	ABC transporter, ATP-binding protein [Veillonella dispar ATCC 17748]	26 kDa	2	3	3	2	1	1
gi|237863733|gb|EEP65023.1| (+1)	permease, YjgP/YjgQ family [Veillonella dispar ATCC 17748]	40 kDa	2	0	2	0	0	0
gi|237863734|gb|EEP65024.1|	hypothetical protein VEIDISOL_01567 [Veillonella dispar ATCC 17748]	44 kDa	1	1	2	0	0	0
gi|237863737|gb|EEP65027.1|	signal peptidase I [Veillonella dispar ATCC 17748]	22 kDa	2	0	1	0	0	0
gi|237863738|gb|EEP65028.1|	hypothetical protein VEIDISOL_01571 [Veillonella dispar ATCC 17748]	45 kDa	7	0	0	7	0	0
gi|237863739|gb|EEP65029.1|	hypothetical protein VEIDISOL_01572 [Veillonella dispar ATCC 17748]	44 kDa	31	31	31	29	31	29
gi|237863741|gb|EEP65031.1|	hypothetical protein VEIDISOL_01574 [Veillonella dispar ATCC 17748]	35 kDa	5	5	5	2	2	2
gi|237863742|gb|EEP65032.1|	hypothetical protein VEIDISOL_01575 [Veillonella dispar ATCC 17748]	49 kDa	2	0	0	0	0	0
gi|237863745|gb|EEP65035.1|	aspartate carbamoyltransferase [Veillonella dispar ATCC 17748]	35 kDa	20	23	20	18	15	19
gi|237863746|gb|EEP65036.1|	amidohydrolase family protein [Veillonella dispar ATCC 17748]	46 kDa	20	20	19	18	14	22
gi|237863747|gb|EEP65037.1|	carbamoyl-phosphate synthase, small subunit [Veillonella dispar ATCC 17748]	39 kDa	6	8	7	8	2	4
gi|237863748|gb|EEP65038.1|	carbamoyl-phosphate synthase, large subunit [Veillonella dispar ATCC 17748]	118 kDa	40	37	38	35	22	25
gi|237863749|gb|EEP65039.1|	oxidoreductase NAD-binding domain protein [Veillonella dispar ATCC 17748]	27 kDa	9	8	8	9	4	7
gi|237863750|gb|EEP65040.1|	dihydroorotate oxidase [Veillonella dispar ATCC 17748]	33 kDa	6	4	4	4	2	3
gi|237863754|gb|EEP65044.1|	copper-exporting ATPase [Veillonella dispar ATCC 17748]	79 kDa	13	8	10	8	7	3
gi|237863756|gb|EEP65046.1|	pyridine nucleotide-disulfide oxidoreductase [Veillonella dispar ATCC 17748]	48 kDa	6	6	6	4	2	4
gi|237863758|gb|EEP65048.1| (+1)	signal recognition particle protein [Veillonella dispar ATCC 17748]	49 kDa	7	5	7	4	3	3
gi|237863759|gb|EEP65049.1| (+1)	ribosomal protein S16 [Veillonella dispar ATCC 17748]	10 kDa	6	7	6	6	7	8
gi|237863760|gb|EEP65050.1|	hypothetical protein VEIDISOL_01594 [Veillonella dispar ATCC 17748]	8 kDa	2	1	1	1	1	1
gi|237863761|gb|EEP65051.1|	hypothetical protein VEIDISOL_01595 [Veillonella dispar ATCC 17748]	15 kDa	6	8	7	8	9	11
gi|237863770|gb|EEP65060.1| (+1)	DNA-binding regulatory protein, YebC/PmpR family [Veillonella dispar ATCC 17748]	27 kDa	0	0	0	2	0	2
gi|237863772|gb|EEP65062.1| (+1)	Holliday junction DNA helicase RuvA [Veillonella dispar ATCC 17748]	22 kDa	3	2	2	0	0	0
gi|237863777|gb|EEP65067.1|	preprotein translocase, YajC subunit [Veillonella dispar ATCC 17748]	11 kDa	5	6	4	5	5	5
gi|237863779|gb|EEP65069.1| (+1)	export membrane protein SecD [Veillonella dispar ATCC 17748]	45 kDa	8	6	8	3	2	3
gi|237863786|gb|EEP65076.1|	transcriptional regulator, LysR family [Veillonella dispar ATCC 17748]	36 kDa	3	2	2	1	1	1
gi|237863790|gb|EEP65080.1|	polyphosphate kinase 1 [Veillonella dispar ATCC 17748]	81 kDa	5	3	3	3	2	1
gi|237863792|gb|EEP65082.1| (+1)	putative exopolyphosphatase [Veillonella dispar ATCC 17748]	58 kDa	2	1	0	0	0	0
gi|237863794|gb|EEP65084.1|	methionine--tRNA ligase [Veillonella dispar ATCC 17748]	74 kDa	24	21	18	20	16	12
gi|237863802|gb|EEP65092.1|	ribose-phosphate diphosphokinase [Veillonella dispar ATCC 17748]	34 kDa	21	20	23	15	21	17
gi|237863803|gb|EEP65093.1|	UDP-N-acetylglucosamine diphosphorylase/glucosamine-1-phosphate N-acetyltransferase [Veillonella dispar ATCC 17748]	49 kDa	16	13	13	10	11	10
gi|237863809|gb|EEP65099.1|	TOBE domain protein [Veillonella dispar ATCC 17748]	7 kDa	3	3	3	2	2	4
gi|237863811|gb|EEP65101.1| (+1)	phenylalanine--tRNA ligase, alpha subunit [Veillonella dispar ATCC 17748]	39 kDa	13	12	14	13	10	11
gi|237863812|gb|EEP65102.1|	phenylalanine--tRNA ligase, beta subunit [Veillonella dispar ATCC 17748]	90 kDa	21	15	18	16	14	13
gi|237863815|gb|EEP65105.1|	penicillin-binding protein, 1A family [Veillonella dispar ATCC 17748]	75 kDa	8	6	6	5	4	5
gi|237863816|gb|EEP65106.1|	tyrosine--tRNA ligase [Veillonella dispar ATCC 17748]	46 kDa	9	7	7	4	4	4
gi|237863818|gb|EEP65108.1|	pyruvate, water dikinase [Veillonella dispar ATCC 17748]	88 kDa	58	51	59	51	45	46
gi|237863820|gb|EEP65110.1|	hypothetical protein VEIDISOL_00983 [Veillonella dispar ATCC 17748]	30 kDa	14	11	11	9	5	9
gi|237863823|gb|EEP65113.1| (+1)	ribosomal protein L28 [Veillonella dispar ATCC 17748]	7 kDa	6	5	4	4	4	3
gi|237863826|gb|EEP65116.1|	inosine-5'-monophosphate dehydrogenase [Veillonella dispar ATCC 17748]	52 kDa	10	7	7	5	4	6
gi|237863834|gb|EEP65124.1|	YjeF domain protein [Veillonella dispar ATCC 17748]	56 kDa	2	2	2	0	2	0
gi|237863836|gb|EEP65126.1|	N-acetylmuramoyl-L-alanine amidase [Veillonella dispar ATCC 17748]	38 kDa	4	5	4	1	3	5
gi|237863837|gb|EEP65127.1|	hypothetical protein VEIDISOL_01001 [Veillonella dispar ATCC 17748]	20 kDa	2	3	3	0	0	0
gi|237863845|gb|EEP65135.1| (+1)	chaperonin GroS [Veillonella dispar ATCC 17748]	10 kDa	1	3	4	2	3	3
gi|237863846|gb|EEP65136.1|	chaperonin GroL [Veillonella dispar ATCC 17748]	58 kDa	41	36	36	36	33	35
gi|237863848|gb|EEP65138.1|	putative diaminopimelate decarboxylase [Veillonella dispar ATCC 17748]	46 kDa	6	3	5	7	0	3
gi|237863849|gb|EEP65139.1|	FeS assembly ATPase SufC [Veillonella dispar ATCC 17748]	28 kDa	5	5	7	6	4	7
gi|237863850|gb|EEP65140.1|	FeS assembly protein SufB [Veillonella dispar ATCC 17748]	52 kDa	11	9	13	9	7	8
gi|237863851|gb|EEP65141.1|	SufB/sufD domain protein [Veillonella dispar ATCC 17748]	38 kDa	8	5	7	9	5	7
gi|237863852|gb|EEP65142.1|	cysteine desulfurase, SufS subfamily [Veillonella dispar ATCC 17748]	46 kDa	6	6	6	3	4	4
gi|237863856|gb|EEP65146.1|	transcriptional repressor of CtsR [Veillonella dispar ATCC 17748]	18 kDa	2	3	2	2	2	5
gi|237863858|gb|EEP65148.1|	ATP:guanido phosphotransferase, C-terminal catalytic domain protein [Veillonella dispar ATCC 17748]	40 kDa	1	3	0	1	0	0
gi|237863859|gb|EEP65149.1|	ATPase family associated with various cellular activities (AAA) [Veillonella dispar ATCC 17748]	90 kDa	33	27	31	23	25	24
gi|237863862|gb|EEP65152.1|	2-C-methyl-D-erythritol 2,4-cyclodiphosphate synthase [Veillonella dispar ATCC 17748]	43 kDa	2	1	2	0	0	1
gi|237863863|gb|EEP65153.1|	glutamate--tRNA ligase [Veillonella dispar ATCC 17748]	55 kDa	17	16	18	14	12	17
gi|237863865|gb|EEP65155.1|	cysteine--tRNA ligase [Veillonella dispar ATCC 17748]	57 kDa	13	10	12	10	6	4
gi|237863921|gb|EEP65211.1|	efflux transporter, RND family, MFP subunit [Veillonella dispar ATCC 17748]	39 kDa	8	8	9	7	4	7
gi|237863922|gb|EEP65212.1|	RND transporter, HAE1 family [Veillonella dispar ATCC 17748]	114 kDa	2	2	2	0	3	0
gi|237863923|gb|EEP65213.1|	DHHA2 domain protein [Veillonella dispar ATCC 17748]	34 kDa	8	6	7	11	5	11
gi|237863927|gb|EEP65217.1|	aspartyl/glutamyl-tRNA(Asn/Gln) amidotransferase, A subunit [Veillonella dispar ATCC 17748]	52 kDa	13	10	14	11	9	14
gi|237863928|gb|EEP65218.1|	aspartyl/glutamyl-tRNA(Asn/Gln) amidotransferase, B subunit [Veillonella dispar ATCC 17748]	53 kDa	14	10	16	15	10	14
gi|237863932|gb|EEP65222.1|	PhoH family protein [Veillonella dispar ATCC 17748]	38 kDa	1	1	1	1	2	1
gi|237863934|gb|EEP65224.1|	ribosome biogenesis GTPase Era [Veillonella dispar ATCC 17748]	34 kDa	4	1	3	2	0	1
gi|237863949|gb|EEP65239.1|	glycine--tRNA ligase, alpha subunit [Veillonella dispar ATCC 17748]	34 kDa	8	7	7	3	1	2
gi|237863950|gb|EEP65240.1|	glycine--tRNA ligase, beta subunit [Veillonella dispar ATCC 17748]	75 kDa	19	16	18	12	10	13
gi|237863952|gb|EEP65242.1| (+1)	ribosomal protein L19 [Veillonella dispar ATCC 17748]	13 kDa	13	15	11	14	12	12
gi|237863953|gb|EEP65243.1|	ribosome biogenesis GTP-binding protein YlqF [Veillonella dispar ATCC 17748]	34 kDa	1	3	0	2	0	1
gi|237863962|gb|EEP65252.1|	leucine--tRNA ligase [Veillonella dispar ATCC 17748]	95 kDa	27	19	25	20	12	18
gi|237863972|gb|EEP65262.1|	thiamine pyrophosphate enzyme, N-terminal TPP binding domain protein [Veillonella dispar ATCC 17748]	64 kDa	37	33	39	35	25	32
gi|237863975|gb|EEP65265.1|	3,4-dihydroxy-2-butanone-4-phosphate synthase [Veillonella dispar ATCC 17748]	46 kDa	10	12	9	8	4	7
gi|237863976|gb|EEP65266.1|	6,7-dimethyl-8-ribityllumazine synthase [Veillonella dispar ATCC 17748]	16 kDa	7	2	5	4	6	5
gi|237863977|gb|EEP65267.1|	chaperonin HslO [Veillonella dispar ATCC 17748]	32 kDa	5	3	2	3	3	2
gi|237863978|gb|EEP65268.1|	methylthioadenosine phosphorylase [Veillonella dispar ATCC 17748]	29 kDa	1	2	3	2	0	2
gi|237863980|gb|EEP65270.1|	adenosylhomocysteinase [Veillonella dispar ATCC 17748]	46 kDa	22	14	19	12	9	14
gi|237863981|gb|EEP65271.1|	amidohydrolase family protein [Veillonella dispar ATCC 17748]	47 kDa	6	5	7	5	3	4
gi|237863995|gb|EEP65285.1|	dihydrodipicolinate synthase [Veillonella dispar ATCC 17748]	32 kDa	6	3	4	4	2	3
gi|237863996|gb|EEP65286.1|	aspartate-semialdehyde dehydrogenase [Veillonella dispar ATCC 17748]	38 kDa	8	12	9	13	10	9
gi|237863997|gb|EEP65287.1|	dihydrodipicolinate reductase [Veillonella dispar ATCC 17748]	29 kDa	7	6	6	4	3	4
gi|237863999|gb|EEP65289.1|	arginine repressor [Veillonella dispar ATCC 17748]	17 kDa	7	7	8	8	5	7
gi|237864011|gb|EEP65301.1| (+1)	translation elongation factor P [Veillonella dispar ATCC 17748]	21 kDa	4	4	4	6	4	6
gi|237864012|gb|EEP65302.1|	Creatinase [Veillonella dispar ATCC 17748]	40 kDa	5	2	6	3	3	4
gi|237864015|gb|EEP65305.1|	putative histidinol-phosphate transaminase [Veillonella dispar ATCC 17748]	42 kDa	1	2	2	2	1	3
gi|237864019|gb|EEP65309.1|	cobyric acid synthase CobQ [Veillonella dispar ATCC 17748]	56 kDa	13	11	11	9	8	12
gi|237864022|gb|EEP65312.1|	ATP:cob(I)alamin adenosyltransferase [Veillonella dispar ATCC 17748]	19 kDa	10	9	10	12	8	10
gi|237864023|gb|EEP65313.1|	putative nucleoside diphosphate kinase [Veillonella dispar ATCC 17748]	15 kDa	6	5	8	3	4	5
gi|237864026|gb|EEP65316.1|	homoserine dehydrogenase [Veillonella dispar ATCC 17748]	47 kDa	10	9	11	9	4	4
gi|237864033|gb|EEP65323.1|	redoxin family protein [Veillonella dispar ATCC 17748]	19 kDa	9	7	10	10	6	9
gi|237864035|gb|EEP65325.1|	glutamate--ammonia ligase, catalytic domain protein [Veillonella dispar ATCC 17748]	71 kDa	34	31	33	33	18	29
gi|237864037|gb|EEP65327.1| (+1)	ribosomal protein S21 [Veillonella dispar ATCC 17748]	7 kDa	5	4	4	3	3	3
gi|237864038|gb|EEP65328.1|	histidine triad domain protein [Veillonella dispar ATCC 17748]	13 kDa	2	1	3	2	3	2
gi|237864042|gb|EEP65332.1| (+1)	chaperone protein DnaJ [Veillonella dispar ATCC 17748]	42 kDa	7	4	5	3	1	1
gi|237864043|gb|EEP65333.1|	chaperone protein DnaK [Veillonella dispar ATCC 17748]	66 kDa	49	42	42	41	32	41
gi|237864044|gb|EEP65334.1|	co-chaperone GrpE [Veillonella dispar ATCC 17748]	20 kDa	5	4	1	4	4	4
gi|237864048|gb|EEP65338.1|	GTP-binding protein LepA [Veillonella dispar ATCC 17748]	67 kDa	7	6	5	5	2	2
gi|237864050|gb|EEP65340.1|	aluminum resistance protein [Veillonella dispar ATCC 17748]	45 kDa	2	0	4	2	0	1
gi|237864054|gb|EEP65344.1|	DNA mismatch repair protein MutS [Veillonella dispar ATCC 17748]	99 kDa	4	1	3	2	0	1
gi|237864058|gb|EEP65348.1|	proline--tRNA ligase [Veillonella dispar ATCC 17748]	64 kDa	10	8	9	10	5	8
gi|237864059|gb|EEP65349.1|	4-hydroxy-3-methylbut-2-en-1-yl diphosphate synthase [Veillonella dispar ATCC 17748]	39 kDa	2	0	5	2	1	1
gi|237864065|gb|EEP65355.1|	ribosome recycling factor [Veillonella dispar ATCC 17748]	21 kDa	3	6	4	5	3	4
gi|237864066|gb|EEP65356.1|	UMP kinase [Veillonella dispar ATCC 17748]	26 kDa	6	5	8	8	7	6
gi|237864067|gb|EEP65357.1|	translation elongation factor Ts [Veillonella dispar ATCC 17748]	25 kDa	34	30	35	29	27	28
gi|237864068|gb|EEP65358.1|	ribosomal protein S2 [Veillonella dispar ATCC 17748]	27 kDa	25	30	25	30	25	29
gi|237864069|gb|EEP65359.1|	ribulose-phosphate 3-epimerase [Veillonella dispar ATCC 17748]	23 kDa	2	1	2	1	1	3
gi|237864071|gb|EEP65361.1|	kinase domain protein [Veillonella dispar ATCC 17748]	70 kDa	6	5	6	7	3	6
gi|237864074|gb|EEP65364.1|	ribosomal RNA small subunit methyltransferase B [Veillonella dispar ATCC 17748]	51 kDa	2	0	0	0	0	2
gi|237864079|gb|EEP65369.1|	methionine adenosyltransferase [Veillonella dispar ATCC 17748]	43 kDa	19	15	16	16	14	18
gi|237864087|gb|EEP65377.1|	hypothetical protein VEIDISOL_01252 [Veillonella dispar ATCC 17748]	18 kDa	3	4	3	5	4	7
gi|237864088|gb|EEP65378.1| (+1)	pantetheine-phosphate adenylyltransferase [Veillonella dispar ATCC 17748]	18 kDa	1	2	2	0	1	0
gi|237864092|gb|EEP65382.1|	ribosome biogenesis GTPase Der [Veillonella dispar ATCC 17748]	50 kDa	4	3	5	5	1	3
gi|237864093|gb|EEP65383.1|	4-hydroxy-3-methylbut-2-enyl diphosphate reductase [Veillonella dispar ATCC 17748]	70 kDa	41	41	45	45	40	42
gi|237864096|gb|EEP65386.1|	flavoprotein family protein [Veillonella dispar ATCC 17748]	45 kDa	1	0	2	1	0	2
gi|237864104|gb|EEP65394.1|	potassium transporter peripheral membrane component [Veillonella dispar ATCC 17748]	49 kDa	1	0	2	0	0	0
gi|237864105|gb|EEP65395.1|	S1 RNA binding domain protein [Veillonella dispar ATCC 17748]	36 kDa	2	1	0	0	0	0
gi|237864106|gb|EEP65396.1|	iojap-like protein [Veillonella dispar ATCC 17748]	14 kDa	0	0	2	2	2	2
gi|237864107|gb|EEP65397.1|	cell envelope-like function transcriptional attenuator common domain protein [Veillonella dispar ATCC 17748]	42 kDa	2	0	0	0	0	0
gi|237864110|gb|EEP65400.1|	glutamate-5-semialdehyde dehydrogenase [Veillonella dispar ATCC 17748]	46 kDa	3	2	1	1	2	2
gi|237864111|gb|EEP65401.1|	glutamate 5-kinase [Veillonella dispar ATCC 17748]	40 kDa	3	1	0	0	0	0
gi|237864113|gb|EEP65403.1|	Obg family GTPase CgtA [Veillonella dispar ATCC 17748]	47 kDa	8	6	6	4	1	4
gi|237864117|gb|EEP65407.1|	cell division ATP-binding protein FtsE [Veillonella dispar ATCC 17748]	25 kDa	5	3	3	3	2	1
gi|237864118|gb|EEP65408.1|	Transketolase, pyridine binding domain protein [Veillonella dispar ATCC 17748]	32 kDa	13	12	13	11	9	10
gi|237864119|gb|EEP65409.1|	Transketolase, thiamine diphosphate binding domain protein [Veillonella dispar ATCC 17748]	30 kDa	13	13	10	12	12	11
gi|237864121|gb|EEP65411.1|	hypothetical protein VEIDISOL_01291 [Veillonella dispar ATCC 17748]	74 kDa	1	2	2	3	1	1
gi|237864122|gb|EEP65412.1|	hypothetical protein VEIDISOL_01292 [Veillonella dispar ATCC 17748]	25 kDa	7	8	6	3	2	2
gi|237864124|gb|EEP65414.1|	preprotein translocase, SecA subunit [Veillonella dispar ATCC 17748]	93 kDa	22	14	19	11	13	10
gi|237864125|gb|EEP65415.1|	ribosomal subunit interface protein [Veillonella dispar ATCC 17748]	20 kDa	21	17	22	16	12	17
gi|237864127|gb|EEP65417.1|	ABC transporter, ATP-binding protein [Veillonella dispar ATCC 17748]	26 kDa	7	6	5	7	3	7
gi|237864128|gb|EEP65418.1| (+1)	ABC transporter, permease protein [Veillonella dispar ATCC 17748]	24 kDa	2	3	2	2	2	1
gi|237864129|gb|EEP65419.1|	ABC transporter, substrate-binding protein, family 3 [Veillonella dispar ATCC 17748]	29 kDa	16	16	11	11	7	7
gi|237864133|gb|EEP65423.1|	shikimate kinase [Veillonella dispar ATCC 17748]	29 kDa	7	5	7	5	4	5
gi|237864136|gb|EEP65426.1|	DHHA1 domain protein [Veillonella dispar ATCC 17748]	35 kDa	2	2	2	2	2	1
gi|237864138|gb|EEP65428.1| (+1)	translation initiation factor IF-2 [Veillonella dispar ATCC 17748]	90 kDa	13	19	13	15	11	10
gi|237864141|gb|EEP65431.1|	transcription termination factor NusA [Veillonella dispar ATCC 17748]	40 kDa	11	11	16	10	8	9
gi|237864146|gb|EEP65436.1|	DNA-directed DNA polymerase [Veillonella dispar ATCC 17748]	98 kDa	7	2	3	1	0	3
gi|237864147|gb|EEP65437.1| (+1)	ribosomal protein S20 [Veillonella dispar ATCC 17748]	9 kDa	3	4	4	3	4	2
gi|237864151|gb|EEP65441.1|	dUTP diphosphatase [Veillonella dispar ATCC 17748]	16 kDa	1	1	3	0	0	0
gi|237864152|gb|EEP65442.1|	polyribonucleotide nucleotidyltransferase [Veillonella dispar ATCC 17748]	75 kDa	30	28	27	29	21	26
gi|237864153|gb|EEP65443.1|	ribosomal protein S15 [Veillonella dispar ATCC 17748]	10 kDa	4	3	5	5	3	3
gi|237864154|gb|EEP65444.1|	ABC transporter, ATP-binding protein [Veillonella dispar ATCC 17748]	29 kDa	5	3	4	3	1	3
gi|237864156|gb|EEP65446.1|	ABC transporter substrate binding protein [Veillonella dispar ATCC 17748]	35 kDa	10	12	15	11	10	7
gi|237864157|gb|EEP65447.1|	ABC transporter substrate binding protein [Veillonella dispar ATCC 17748]	35 kDa	10	9	7	6	4	4
gi|237864159|gb|EEP65449.1|	aminopeptidase I zinc metalloprotease (M18) [Veillonella dispar ATCC 17748]	51 kDa	7	9	10	10	4	7
gi|237864164|gb|EEP65454.1|	ADP-glyceromanno-heptose 6-epimerase [Veillonella dispar ATCC 17748]	37 kDa	13	11	12	11	8	9
gi|237864165|gb|EEP65455.1|	bifunctional protein RfaE, domain II [Veillonella dispar ATCC 17748]	55 kDa	4	0	2	1	0	1
gi|237864169|gb|EEP65459.1|	pyruvate carboxylase [Veillonella dispar ATCC 17748]	128 kDa	51	40	43	40	35	43
gi|237864170|gb|EEP65460.1|	aminopeptidase I zinc metalloprotease (M18) [Veillonella dispar ATCC 17748]	49 kDa	22	16	20	7	10	12
gi|237864171|gb|EEP65461.1| (+1)	transporter, DASS family [Veillonella dispar ATCC 17748]	50 kDa	4	4	2	3	3	2
gi|237864172|gb|EEP65462.1|	nucleotide-binding protein [Veillonella dispar ATCC 17748]	30 kDa	5	4	6	3	2	2
gi|237864173|gb|EEP65463.1|	aminotransferase, class I/II [Veillonella dispar ATCC 17748]	44 kDa	5	4	3	2	1	5
gi|237864176|gb|EEP65466.1|	branched-chain-amino-acid transaminase [Veillonella dispar ATCC 17748]	38 kDa	10	9	13	10	8	9
gi|237864179|gb|EEP65469.1|	macro domain protein [Veillonella dispar ATCC 17748]	30 kDa	0	1	2	2	0	2
gi|237864201|gb|EEP65491.1|	excinuclease ABC, A subunit [Veillonella dispar ATCC 17748]	105 kDa	5	2	7	3	1	3
gi|237864202|gb|EEP65492.1|	excinuclease ABC, B subunit [Veillonella dispar ATCC 17748]	82 kDa	2	1	2	0	1	0
gi|237864204|gb|EEP65494.1|	signal recognition particle-docking protein FtsY [Veillonella dispar ATCC 17748]	34 kDa	8	2	6	6	2	5
gi|237864208|gb|EEP65498.1|	beta-ketoacyl-acyl-carrier-protein synthase II [Veillonella dispar ATCC 17748]	44 kDa	31	27	26	24	22	24
gi|237864209|gb|EEP65499.1|	oxidoreductase, 2-nitropropane dioxygenase family protein [Veillonella dispar ATCC 17748]	33 kDa	13	10	12	12	6	9
gi|237864210|gb|EEP65500.1| (+1)	acyl carrier protein [Veillonella dispar ATCC 17748]	8 kDa	1	2	1	1	1	4
gi|237864211|gb|EEP65501.1|	3-oxoacyl-[acyl-carrier-protein] reductase [Veillonella dispar ATCC 17748]	26 kDa	12	11	12	11	10	9
gi|237864212|gb|EEP65502.1|	[acyl-carrier-protein] S-malonyltransferase [Veillonella dispar ATCC 17748]	34 kDa	20	22	20	24	17	24
gi|237864213|gb|EEP65503.1|	putative enoyl-[acyl-carrier-protein] reductase II [Veillonella dispar ATCC 17748]	33 kDa	14	13	12	12	13	13
gi|237864214|gb|EEP65504.1|	beta-ketoacyl-acyl-carrier-protein synthase III [Veillonella dispar ATCC 17748]	36 kDa	7	9	9	9	5	7
gi|237864215|gb|EEP65505.1|	fatty acid/phospholipid synthesis protein PlsX [Veillonella dispar ATCC 17748]	36 kDa	5	3	5	3	2	1
gi|237864217|gb|EEP65507.1| (+1)	ribosomal protein L32 [Veillonella dispar ATCC 17748]	7 kDa	1	1	2	2	1	1
gi|237864220|gb|EEP65510.1|	putative enoyl-[acyl-carrier-protein] reductase II [Veillonella dispar ATCC 17748]	34 kDa	8	9	9	9	5	6
gi|237864221|gb|EEP65511.1|	bacterial transferase hexapeptide repeat protein [Veillonella dispar ATCC 17748]	20 kDa	2	2	3	1	2	2
gi|237864224|gb|EEP65514.1|	anaerobic ribonucleoside-triphosphate reductase [Veillonella dispar ATCC 17748]	82 kDa	2	1	0	0	0	0
gi|237864227|gb|EEP65517.1|	nucleotide sugar dehydrogenase [Veillonella dispar ATCC 17748]	44 kDa	8	8	7	4	2	2
gi|237864228|gb|EEP65518.1|	NAD dependent epimerase/dehydratase family protein [Veillonella dispar ATCC 17748]	41 kDa	4	3	3	0	1	1
gi|237864238|gb|EEP65528.1|	DegT/DnrJ/EryC1/StrS aminotransferase family protein [Veillonella dispar ATCC 17748]	44 kDa	4	4	4	3	2	2
gi|237864240|gb|EEP65530.1|	chain length determinant protein [Veillonella dispar ATCC 17748]	53 kDa	3	2	3	0	0	1
gi|237864243|gb|EEP65533.1|	ABC transporter, ATP-binding protein [Veillonella dispar ATCC 17748]	26 kDa	4	3	5	6	2	4
gi|237864244|gb|EEP65534.1|	ABC transporter, ATP-binding protein [Veillonella dispar ATCC 17748]	28 kDa	3	4	4	3	2	2
gi|237864247|gb|EEP65537.1|	receptor family ligand-binding protein [Veillonella dispar ATCC 17748]	41 kDa	31	26	29	22	23	21
gi|237864252|gb|EEP65542.1|	putative glucose-6-phosphate isomerase [Veillonella dispar ATCC 17748]	33 kDa	2	0	0	0	1	0
gi|237864253|gb|EEP65543.1|	hypothetical protein VEIDISOL_01423 [Veillonella dispar ATCC 17748]	21 kDa	1	1	2	0	0	1
gi|237864263|gb|EEP65553.1|	UTP--glucose-1-phosphate uridylyltransferase [Veillonella dispar ATCC 17748]	32 kDa	10	12	11	15	14	15
gi|237864264|gb|EEP65554.1|	OstA-like protein [Veillonella dispar ATCC 17748]	59 kDa	12	7	10	11	5	12
gi|237864265|gb|EEP65555.1|	hypothetical protein VEIDISOL_01435 [Veillonella dispar ATCC 17748]	40 kDa	4	4	5	8	3	6
gi|237864266|gb|EEP65556.1|	hypothetical protein VEIDISOL_01436 [Veillonella dispar ATCC 17748]	15 kDa	5	6	3	7	6	6
gi|237864267|gb|EEP65557.1|	hydrogenase expression/formation protein HypE [Veillonella dispar ATCC 17748]	36 kDa	3	3	2	1	0	2
gi|237864276|gb|EEP65566.1|	heavy metal translocating P-type ATPase [Veillonella dispar ATCC 17748]	78 kDa	36	30	27	26	23	23
gi|237864277|gb|EEP65567.1| (+1)	hypothetical protein VEIDISOL_01447 [Veillonella dispar ATCC 17748]	9 kDa	14	13	12	13	13	13
gi|237864279|gb|EEP65569.1| (+1)	ferrous iron transport protein B [Veillonella dispar ATCC 17748]	88 kDa	32	28	32	23	23	24
gi|237864281|gb|EEP65571.1|	DEAD/DEAH box helicase [Veillonella dispar ATCC 17748]	48 kDa	4	3	3	3	1	4
gi|237864283|gb|EEP65573.1|	peptide chain release factor 3 [Veillonella dispar ATCC 17748]	60 kDa	2	5	1	2	1	2
gi|237864284|gb|EEP65574.1|	putative sodium/glutamate symporter [Veillonella dispar ATCC 17748]	44 kDa	3	2	3	2	1	1
gi|237864286|gb|EEP65576.1|	hypothetical protein VEIDISOL_00893 [Veillonella dispar ATCC 17748]	18 kDa	2	5	4	6	7	4
gi|237864287|gb|EEP65577.1| (+1)	cobalamin biosynthesis protein CbiD [Veillonella dispar ATCC 17748]	40 kDa	2	2	0	1	2	1
gi|237864289|gb|EEP65579.1| (+1)	precorrin-6Y C5,15-methyltransferase (decarboxylating), CbiT subunit [Veillonella dispar ATCC 17748]	21 kDa	2	3	4	1	0	1
gi|237864292|gb|EEP65582.1| (+1)	precorrin-3B C(17)-methyltransferase [Veillonella dispar ATCC 17748]	25 kDa	5	4	2	4	3	3
gi|237864293|gb|EEP65583.1|	precorrin-6A reductase [Veillonella dispar ATCC 17748]	29 kDa	2	2	2	2	3	4
gi|237864294|gb|EEP65584.1| (+1)	precorrin-8X methylmutase [Veillonella dispar ATCC 17748]	24 kDa	12	10	14	10	8	13
gi|237864297|gb|EEP65587.1|	high-affinity heme uptake system protein IsdE [Veillonella dispar ATCC 17748]	34 kDa	12	8	11	11	7	9
gi|237864298|gb|EEP65588.1|	sirohydrochlorin cobaltochelatase [Veillonella dispar ATCC 17748]	36 kDa	26	27	25	28	23	24
gi|237864299|gb|EEP65589.1|	cobalt chelatase (CbiK) [Veillonella dispar ATCC 17748]	33 kDa	6	4	6	3	2	4
gi|237864300|gb|EEP65590.1|	cobalt chelatase (CbiK) [Veillonella dispar ATCC 17748]	32 kDa	9	8	6	8	8	8
gi|237864301|gb|EEP65591.1|	precorrin-2 C(20)-methyltransferase [Veillonella dispar ATCC 17748]	26 kDa	6	10	8	8	6	9
gi|237864302|gb|EEP65592.1|	cobyrinic acid a,c-diamide synthase [Veillonella dispar ATCC 17748]	50 kDa	13	8	12	11	6	13
gi|237864303|gb|EEP65593.1|	cob(I)yrinic acid a,c-diamide adenosyltransferase [Veillonella dispar ATCC 17748]	20 kDa	3	3	4	3	2	1
gi|237864304|gb|EEP65594.1|	superoxide reductase [Veillonella dispar ATCC 17748]	14 kDa	4	3	3	2	4	4
gi|237864305|gb|EEP65595.1|	aspartate kinase, monofunctional class [Veillonella dispar ATCC 17748]	44 kDa	4	5	3	3	3	3
gi|237864308|gb|EEP65598.1|	peptidase M16 inactive domain protein [Veillonella dispar ATCC 17748]	110 kDa	22	16	23	16	5	10
gi|237864311|gb|EEP65601.1| (+1)	thioredoxin [Veillonella dispar ATCC 17748]	12 kDa	2	1	1	2	1	3
gi|237864312|gb|EEP65602.1|	KID repeat protein [Veillonella dispar ATCC 17748]	277 kDa	0	0	0	0	0	3
gi|237864316|gb|EEP65606.1|	UDP-N-acetylmuramoyl-L-alanyl-D-glutamate--2,6-diaminopimelate ligase [Veillonella dispar ATCC 17748]	54 kDa	6	5	5	6	2	4
gi|237864317|gb|EEP65607.1|	UDP-N-acetylmuramoyl-tripeptide--D-alanyl-D-alanine ligase [Veillonella dispar ATCC 17748]	49 kDa	4	2	4	1	0	6
gi|237864319|gb|EEP65609.1|	UDP-N-acetylmuramoyl-L-alanine--D-glutamate ligase [Veillonella dispar ATCC 17748]	50 kDa	2	2	0	1	0	2
gi|237864320|gb|EEP65610.1|	undecaprenyldiphospho-muramoylpentapeptide beta-N-acetylglucosaminyltransferase [Veillonella dispar ATCC 17748]	40 kDa	3	3	3	0	0	0
gi|237864321|gb|EEP65611.1|	UDP-N-acetylmuramate--L-alanine ligase [Veillonella dispar ATCC 17748]	50 kDa	9	12	8	10	4	9
gi|237864322|gb|EEP65612.1|	D-ala D-ala ligase N-terminal domain protein [Veillonella dispar ATCC 17748]	33 kDa	10	12	11	11	12	12
gi|237864326|gb|EEP65616.1|	cell division protein FtsZ [Veillonella dispar ATCC 17748]	36 kDa	23	18	19	21	16	19
gi|237864327|gb|EEP65617.1|	hypothetical protein VEIDISOL_00934 [Veillonella dispar ATCC 17748]	20 kDa	13	13	16	16	13	16
gi|237864328|gb|EEP65618.1|	aminotransferase, class I/II [Veillonella dispar ATCC 17748]	46 kDa	22	20	25	18	10	14
gi|237864331|gb|EEP65621.1|	hypothetical protein VEIDISOL_00938 [Veillonella dispar ATCC 17748]	54 kDa	0	1	0	2	0	1
gi|237864332|gb|EEP65622.1|	hypothetical protein VEIDISOL_00939 [Veillonella dispar ATCC 17748]	10 kDa	2	4	1	2	1	5
gi|237864333|gb|EEP65623.1| (+1)	ribosomal protein L31 [Veillonella dispar ATCC 17748]	7 kDa	0	2	3	0	2	0
gi|237864335|gb|EEP65625.1|	peptide chain release factor 1 [Veillonella dispar ATCC 17748]	41 kDa	2	3	3	4	2	1
gi|237864340|gb|EEP65630.1| (+1)	glycine hydroxymethyltransferase [Veillonella dispar ATCC 17748]	44 kDa	13	11	14	13	13	9
gi|237864341|gb|EEP65631.1|	uracil phosphoribosyltransferase [Veillonella dispar ATCC 17748]	23 kDa	13	9	10	9	5	8
gi|237864343|gb|EEP65633.1|	glyceraldehyde-3-phosphate dehydrogenase, type I [Veillonella dispar ATCC 17748]	37 kDa	63	60	60	60	58	61
gi|237864344|gb|EEP65634.1|	phosphoglycerate kinase [Veillonella dispar ATCC 17748]	41 kDa	50	49	48	54	44	57
gi|237864345|gb|EEP65635.1|	triose-phosphate isomerase [Veillonella dispar ATCC 17748]	28 kDa	7	11	12	11	12	12
gi|237864346|gb|EEP65636.1|	2,3-bisphosphoglycerate-independent phosphoglycerate mutase [Veillonella dispar ATCC 17748]	56 kDa	25	25	24	27	21	28
gi|237864347|gb|EEP65637.1|	phosphopyruvate hydratase [Veillonella dispar ATCC 17748]	46 kDa	40	39	40	40	34	40
gi|237864362|gb|EEP65652.1|	efflux transporter, RND family, MFP subunit [Veillonella dispar ATCC 17748]	39 kDa	1	4	5	1	2	2
gi|237864367|gb|EEP65657.1|	Dyp-type peroxidase family protein [Veillonella dispar ATCC 17748]	39 kDa	8	9	7	6	3	4
gi|237864368|gb|EEP65658.1|	threonine synthase [Veillonella dispar ATCC 17748]	55 kDa	5	5	4	5	1	2
gi|237864371|gb|EEP65661.1|	4-phosphoerythronate dehydrogenase [Veillonella dispar ATCC 17748]	39 kDa	6	4	6	4	3	1
gi|237864372|gb|EEP65662.1|	glutamine--tRNA ligase [Veillonella dispar ATCC 17748]	65 kDa	12	16	17	12	8	11
gi|237864375|gb|EEP65665.1|	flavodoxin [Veillonella dispar ATCC 17748]	15 kDa	9	14	13	15	10	18
gi|237864377|gb|EEP65667.1|	diaminopropionate ammonia-lyase [Veillonella dispar ATCC 17748]	44 kDa	9	5	6	10	4	7
gi|237864378|gb|EEP65668.1|	putative selenium metabolism hydrolase [Veillonella dispar ATCC 17748]	48 kDa	28	24	25	28	18	25
gi|237864379|gb|EEP65669.1|	putative carbamoyltransferase YgeW [Veillonella dispar ATCC 17748]	45 kDa	31	27	25	21	20	24
gi|237864380|gb|EEP65670.1|	putative carbamate kinase [Veillonella dispar ATCC 17748]	33 kDa	6	5	3	2	3	4
gi|237864381|gb|EEP65671.1|	putative selenium metabolism protein SsnA [Veillonella dispar ATCC 17748]	48 kDa	6	6	7	6	4	8
gi|237864382|gb|EEP65672.1|	putative selenate reductase, YgfK subunit [Veillonella dispar ATCC 17748]	63 kDa	16	14	14	11	9	9
gi|237864383|gb|EEP65673.1| (+1)	dihydropyrimidinase [Veillonella dispar ATCC 17748]	49 kDa	1	1	1	1	0	2
gi|237864384|gb|EEP65674.1|	selenium-dependent molybdenum hydroxylase 1 [Veillonella dispar ATCC 17748]	93 kDa	20	15	17	11	6	11
gi|237864385|gb|EEP65675.1|	xanthine permease [Veillonella dispar ATCC 17748]	49 kDa	2	0	0	1	0	0
gi|237864389|gb|EEP65679.1|	CBS domain protein [Veillonella dispar ATCC 17748]	17 kDa	6	4	7	8	6	5
gi|237864390|gb|EEP65680.1|	trigger factor [Veillonella dispar ATCC 17748]	48 kDa	36	36	43	34	30	31
gi|237864391|gb|EEP65681.1|	ATP-dependent Clp endopeptidase, proteolytic subunit ClpP [Veillonella dispar ATCC 17748]	22 kDa	7	6	5	8	6	8
gi|237864392|gb|EEP65682.1|	ATP-dependent Clp protease, ATP-binding subunit ClpX [Veillonella dispar ATCC 17748]	45 kDa	8	9	9	6	6	6
gi|237864393|gb|EEP65683.1|	endopeptidase La [Veillonella dispar ATCC 17748]	86 kDa	34	27	34	24	13	15
gi|237864397|gb|EEP65687.1|	valine--tRNA ligase [Veillonella dispar ATCC 17748]	102 kDa	35	27	34	26	19	22
gi|237864398|gb|EEP65688.1|	bifunctional protein FolC [Veillonella dispar ATCC 17748]	47 kDa	4	4	3	4	1	1
gi|237864400|gb|EEP65690.1|	succinate CoA transferase [Veillonella dispar ATCC 17748]	55 kDa	34	29	29	30	24	31
gi|237864401|gb|EEP65691.1|	methylmalonyl-CoA mutase domain protein [Veillonella dispar ATCC 17748]	60 kDa	49	46	47	36	38	38
gi|237864402|gb|EEP65692.1|	B12 binding domain protein [Veillonella dispar ATCC 17748]	14 kDa	7	12	10	9	11	10
gi|237864403|gb|EEP65693.1|	LAO/AO transport system ATPase [Veillonella dispar ATCC 17748]	34 kDa	10	10	9	9	8	8
gi|237864404|gb|EEP65694.1|	methylmalonyl-CoA epimerase [Veillonella dispar ATCC 17748]	15 kDa	14	15	15	14	14	15
gi|237864405|gb|EEP65695.1|	methylmalonyl-CoA decarboxylase alpha subunit [Veillonella dispar ATCC 17748]	55 kDa	28	29	27	23	22	24
gi|237864408|gb|EEP65698.1|	glutaconyl-CoA decarboxylase subunit gamma [Veillonella dispar ATCC 17748]	13 kDa	6	7	8	7	6	7
gi|237864409|gb|EEP65699.1| (+1)	glutaconyl-CoA decarboxylase subunit beta [Veillonella dispar ATCC 17748]	39 kDa	7	6	7	5	5	5
gi|237864411|gb|EEP65701.1|	transporter, DASS family [Veillonella dispar ATCC 17748]	45 kDa	2	1	1	1	1	1
gi|237864419|gb|EEP65709.1|	acetate kinase [Veillonella dispar ATCC 17748]	44 kDa	46	46	43	42	42	39
gi|237864420|gb|EEP65710.1|	hypothetical protein VEIDISOL_00796 [Veillonella dispar ATCC 17748]	24 kDa	2	0	2	1	0	0
gi|237864429|gb|EEP65719.1|	radical SAM domain protein [Veillonella dispar ATCC 17748]	72 kDa	3	1	3	0	0	0
gi|237864433|gb|EEP65723.1|	ribosomal protein L21 [Veillonella dispar ATCC 17748]	11 kDa	6	6	6	5	5	6
gi|237864435|gb|EEP65725.1| (+1)	ribosomal protein L27 [Veillonella dispar ATCC 17748]	10 kDa	2	5	4	4	4	4
gi|237864438|gb|EEP65728.1|	RelA/SpoT family protein [Veillonella dispar ATCC 17748]	85 kDa	9	5	6	2	1	2
gi|237864439|gb|EEP65729.1|	metallo-beta-lactamase domain protein [Veillonella dispar ATCC 17748]	23 kDa	2	4	2	2	0	3
gi|237864440|gb|EEP65730.1| (+1)	transcriptional regulator, Fur family [Veillonella dispar ATCC 17748]	19 kDa	2	2	5	3	0	1
gi|237864442|gb|EEP65732.1|	histidine--tRNA ligase [Veillonella dispar ATCC 17748]	48 kDa	16	13	16	10	11	10
gi|237864443|gb|EEP65733.1|	aspartate--tRNA ligase [Veillonella dispar ATCC 17748]	69 kDa	38	37	39	30	27	25
gi|237864448|gb|EEP65738.1|	ABC transporter, solute-binding protein [Veillonella dispar ATCC 17748]	39 kDa	2	2	2	2	0	2
gi|237864450|gb|EEP65740.1|	competence/damage-inducible domain protein CinA [Veillonella dispar ATCC 17748]	45 kDa	3	2	3	2	0	3
gi|237864451|gb|EEP65741.1|	RecA protein [Veillonella dispar ATCC 17748]	37 kDa	15	11	12	7	9	9
gi|237864453|gb|EEP65743.1|	YmdA/YtgF family protein [Veillonella dispar ATCC 17748]	56 kDa	14	10	12	11	8	6
gi|237864454|gb|EEP65744.1|	DNA primase [Veillonella dispar ATCC 17748]	67 kDa	2	0	1	0	0	0
gi|237864455|gb|EEP65745.1|	RNA polymerase sigma factor RpoD [Veillonella dispar ATCC 17748]	44 kDa	11	7	8	8	5	6
gi|237864460|gb|EEP65750.1|	dinuclear metal center protein, YbgI family [Veillonella dispar ATCC 17748]	40 kDa	4	3	3	2	1	3
gi|237864461|gb|EEP65751.1|	thioredoxin [Veillonella dispar ATCC 17748]	12 kDa	1	2	2	1	1	0
gi|237864463|gb|EEP65753.1|	Nickel-dependent hydrogenase [Veillonella dispar ATCC 17748]	70 kDa	32	27	28	20	20	20
gi|237864469|gb|EEP65759.1|	alanine--tRNA ligase [Veillonella dispar ATCC 17748]	95 kDa	19	17	16	15	9	14
gi|237864470|gb|EEP65760.1| (+1)	hypothetical protein VEIDISOL_00848 [Veillonella dispar ATCC 17748]	11 kDa	1	1	2	0	1	4
gi|237864473|gb|EEP65763.1|	YceG family protein [Veillonella dispar ATCC 17748]	51 kDa	4	3	5	1	1	1
gi|237864475|gb|EEP65765.1| (+1)	peptidase, U32 family [Veillonella dispar ATCC 17748]	47 kDa	7	5	5	4	6	3
gi|237864477|gb|EEP65767.1|	hypothetical protein VEIDISOL_00855 [Veillonella dispar ATCC 17748]	35 kDa	0	2	2	0	0	1
gi|237864478|gb|EEP65768.1|	threonine--tRNA ligase [Veillonella dispar ATCC 17748]	73 kDa	21	14	17	19	16	20
gi|237864481|gb|EEP65771.1|	translation initiation factor IF-3 [Veillonella dispar ATCC 17748]	20 kDa	0	4	4	4	4	3
gi|237864482|gb|EEP65772.1| (+2)	ribosomal protein L35 [Veillonella dispar ATCC 17748]	7 kDa	2	2	2	4	0	2
gi|237864483|gb|EEP65773.1| (+1)	ribosomal protein L20 [Veillonella dispar ATCC 17748]	13 kDa	11	10	10	9	7	8
gi|237864505|gb|EEP65795.1|	peptidase C26 [Veillonella dispar ATCC 17748]	27 kDa	11	9	11	10	9	7
gi|237864510|gb|EEP65800.1|	fructose-1,6-bisphosphate aldolase, class II [Veillonella dispar ATCC 17748]	35 kDa	15	16	18	19	16	21
gi|237864520|gb|EEP65810.1|	DNA-binding protein HU [Veillonella dispar ATCC 17748]	11 kDa	6	7	7	9	7	9
gi|237864525|gb|EEP65815.1|	hydrogenase, Fe-only [Veillonella dispar ATCC 17748]	53 kDa	5	7	4	3	2	3
gi|237864526|gb|EEP65816.1|	conserved hypothetical protein TIGR00153 [Veillonella dispar ATCC 17748]	24 kDa	9	9	7	7	6	7
gi|237864529|gb|EEP65819.1|	periplasmic binding protein [Veillonella dispar ATCC 17748]	37 kDa	12	10	14	8	3	8
gi|237864533|gb|EEP65823.1|	PTS system, Lactose/Cellobiose specific IIB subunit [Veillonella dispar ATCC 17748]	10 kDa	1	3	2	3	3	2
gi|237864534|gb|EEP65824.1|	putative sugar-specific permease, SgaT/UlaA [Veillonella dispar ATCC 17748]	48 kDa	4	3	3	2	1	4
gi|237864537|gb|EEP65827.1|	TonB-dependent receptor plug domain protein [Veillonella dispar ATCC 17748]	191 kDa	46	36	41	37	27	37
gi|237864538|gb|EEP65828.1|	transporter, MotA/TolQ/ExbB proton channel family protein [Veillonella dispar ATCC 17748]	19 kDa	9	10	8	8	8	5
gi|237864540|gb|EEP65830.1|	TonB family domain protein [Veillonella dispar ATCC 17748]	27 kDa	2	1	4	1	1	1
gi|237864541|gb|EEP65831.1|	flavodoxin family protein [Veillonella dispar ATCC 17748]	19 kDa	3	8	5	8	6	4
gi|237864542|gb|EEP65832.1|	radical SAM domain protein [Veillonella dispar ATCC 17748]	63 kDa	10	5	7	3	2	4
gi|237864545|gb|EEP65835.1|	TrkA N-terminal domain protein [Veillonella dispar ATCC 17748]	24 kDa	2	0	1	1	0	0
gi|237864549|gb|EEP65839.1|	metallo-beta-lactamase domain protein [Veillonella dispar ATCC 17748]	25 kDa	9	6	8	5	5	8
gi|237864554|gb|EEP65844.1|	GTP-binding protein TypA [Veillonella dispar ATCC 17748]	67 kDa	25	19	22	20	10	18
gi|237864555|gb|EEP65845.1|	hypothetical protein VEIDISOL_00647 [Veillonella dispar ATCC 17748]	26 kDa	9	14	13	14	12	12
gi|237864556|gb|EEP65846.1|	outer membrane autotransporter barrel domain protein [Veillonella dispar ATCC 17748]	80 kDa	29	26	34	24	21	26
gi|237864562|gb|EEP65852.1|	acetolactate synthase, large subunit, biosynthetic type [Veillonella dispar ATCC 17748]	70 kDa	7	5	5	5	3	3
gi|237864564|gb|EEP65854.1|	acetolactate synthase, small subunit [Veillonella dispar ATCC 17748]	19 kDa	3	4	3	3	2	4
gi|237864569|gb|EEP65859.1|	ornithine carbamoyltransferase [Veillonella dispar ATCC 17748]	38 kDa	6	6	3	1	0	1
gi|237864570|gb|EEP65860.1|	N-acetyl-gamma-glutamyl-phosphate reductase [Veillonella dispar ATCC 17748]	34 kDa	5	6	4	1	0	5
gi|237864571|gb|EEP65861.1|	acetylglutamate kinase [Veillonella dispar ATCC 17748]	30 kDa	3	3	4	3	2	2
gi|237864572|gb|EEP65862.1|	aminotransferase, acetylornithine/succinylornithine family [Veillonella dispar ATCC 17748]	43 kDa	7	7	7	4	3	5
gi|237864573|gb|EEP65863.1|	hypothetical protein VEIDISOL_00666 [Veillonella dispar ATCC 17748]	6 kDa	3	4	3	3	2	3
gi|237864574|gb|EEP65864.1|	amidohydrolase [Veillonella dispar ATCC 17748]	44 kDa	2	1	0	1	0	0
gi|237864577|gb|EEP65867.1|	GMP reductase [Veillonella dispar ATCC 17748]	38 kDa	17	15	14	11	11	16
gi|237864580|gb|EEP65870.1|	molybdenum cofactor synthesis domain protein [Veillonella dispar ATCC 17748]	44 kDa	5	5	5	2	1	2
gi|237864586|gb|EEP65876.1|	tartrate dehydratase subunit alpha [Veillonella dispar ATCC 17748]	34 kDa	2	1	2	0	0	0
gi|237864589|gb|EEP65879.1| (+1)	formate--tetrahydrofolate ligase [Veillonella dispar ATCC 17748]	60 kDa	2	2	2	0	2	0
gi|237864605|gb|EEP65895.1|	Hep/Hag repeat protein [Veillonella dispar ATCC 17748]	53 kDa	2	0	0	1	0	0
gi|237864651|gb|EEP65941.1|	Hep/Hag repeat protein [Veillonella dispar ATCC 17748]	283 kDa	2	0	0	0	0	0
gi|237864667|gb|EEP65957.1|	LICD family protein [Veillonella dispar ATCC 17748]	32 kDa	2	0	0	2	0	0
gi|237864668|gb|EEP65958.1|	putative glycerol-3-phosphate cytidylyltransferase [Veillonella dispar ATCC 17748]	51 kDa	13	13	13	12	6	9
gi|237864669|gb|EEP65959.1|	aminotransferase, class V [Veillonella dispar ATCC 17748]	42 kDa	17	13	16	13	16	11
gi|237864670|gb|EEP65960.1|	LICD family protein [Veillonella dispar ATCC 17748]	34 kDa	3	0	0	3	0	1
gi|237864672|gb|EEP65962.1|	UDP-galactopyranose mutase [Veillonella dispar ATCC 17748]	42 kDa	8	7	9	7	7	8
gi|237864673|gb|EEP65963.1|	Undecaprenyl-phosphate galactose phosphotransferase, WbaP [Veillonella dispar ATCC 17748]	57 kDa	3	3	2	1	1	0
gi|237864675|gb|EEP65965.1|	hypothetical protein VEIDISOL_00028 [Veillonella dispar ATCC 17748]	37 kDa	1	3	2	1	0	1
gi|237864679|gb|EEP65969.1|	arylsulfatase [Veillonella dispar ATCC 17748]	74 kDa	1	1	2	0	0	1
gi|237864687|gb|EEP65977.1|	DNA gyrase, B subunit [Veillonella dispar ATCC 17748]	70 kDa	9	5	6	4	2	5
gi|237864693|gb|EEP65983.1|	DNA polymerase III, beta subunit [Veillonella dispar ATCC 17748]	41 kDa	13	12	14	15	3	15
gi|237864695|gb|EEP65985.1| (+1)	ribosomal protein L34 [Veillonella dispar ATCC 17748]	5 kDa	2	2	2	1	2	1
gi|237864697|gb|EEP65987.1|	membrane protein insertase, YidC/Oxa1 family [Veillonella dispar ATCC 17748]	25 kDa	5	2	3	4	2	2
gi|237864698|gb|EEP65988.1|	R3H domain protein [Veillonella dispar ATCC 17748]	29 kDa	11	10	13	8	6	8
gi|237864700|gb|EEP65990.1| (+1)	tRNA uridine 5-carboxymethylaminomethyl modification enzyme GidA [Veillonella dispar ATCC 17748]	69 kDa	1	0	2	1	0	2
gi|237864708|gb|EEP65998.1| (+1)	sporulation initiation inhibitor protein Soj [Veillonella dispar ATCC 17748]	28 kDa	1	2	2	2	0	0
gi|237864709|gb|EEP65999.1|	ParB-like protein [Veillonella dispar ATCC 17748]	34 kDa	4	3	3	4	2	3
gi|237864712|gb|EEP66002.1|	peptidase, M23 family [Veillonella dispar ATCC 17748]	34 kDa	0	1	2	0	0	1
gi|237864713|gb|EEP66003.1|	putative cob(I)yrinic acid a,c-diamide adenosyltransferase [Veillonella dispar ATCC 17748]	22 kDa	5	3	4	4	5	2
gi|237864714|gb|EEP66004.1|	hypothetical protein VEIDISOL_00067 [Veillonella dispar ATCC 17748]	43 kDa	4	1	3	1	0	0
gi|237864715|gb|EEP66005.1| (+1)	sporulation protein YtfJ [Veillonella dispar ATCC 17748]	14 kDa	4	6	5	4	5	4
gi|237864716|gb|EEP66006.1|	outer membrane protein [Veillonella dispar ATCC 17748]	18 kDa	0	3	2	3	3	6
gi|237864717|gb|EEP66007.1|	nitroreductase family protein [Veillonella dispar ATCC 17748]	19 kDa	0	1	0	1	2	2
gi|237864718|gb|EEP66008.1| (+1)	hypothetical protein VEIDISOL_00071 [Veillonella dispar ATCC 17748]	11 kDa	0	2	2	2	2	3
gi|237864719|gb|EEP66009.1|	hypothetical protein VEIDISOL_00072 [Veillonella dispar ATCC 17748]	25 kDa	1	1	2	0	0	0
gi|237864720|gb|EEP66010.1|	nitrite/sulfite reductase ferredoxin domain protein [Veillonella dispar ATCC 17748]	35 kDa	3	3	4	2	0	1
gi|237864724|gb|EEP66014.1|	DNA gyrase, A subunit [Veillonella dispar ATCC 17748]	92 kDa	11	10	11	8	3	4
gi|237864729|gb|EEP66019.1|	hydrogenase, Fe-only [Veillonella dispar ATCC 17748]	54 kDa	11	8	10	6	8	6
gi|237864762|gb|EEP66052.1|	hypothetical protein VEIDISOL_00115 [Veillonella dispar ATCC 17748]	20 kDa	7	5	6	7	5	4
gi|237864770|gb|EEP66060.1|	putative glycerol-3-phosphate transporter [Veillonella dispar ATCC 17748]	49 kDa	2	3	4	3	1	0
gi|237864773|gb|EEP66063.1|	transcriptional regulator, MarR family [Veillonella dispar ATCC 17748]	20 kDa	6	4	5	2	1	1
gi|237864775|gb|EEP66065.1|	carboxymuconolactone decarboxylase family protein [Veillonella dispar ATCC 17748]	29 kDa	0	0	0	2	0	1
gi|237864780|gb|EEP66070.1|	lactaldehyde reductase [Veillonella dispar ATCC 17748]	41 kDa	10	10	11	13	10	13
gi|237864783|gb|EEP66073.1|	FAD linked oxidase, C-terminal domain protein [Veillonella dispar ATCC 17748]	105 kDa	3	0	0	0	0	0
gi|237864788|gb|EEP66078.1|	hypothetical protein VEIDISOL_00141 [Veillonella dispar ATCC 17748]	34 kDa	3	3	4	1	1	2
gi|237864790|gb|EEP66080.1|	putative methylmalonyl-CoA mutase, small subunit [Veillonella dispar ATCC 17748]	79 kDa	44	38	41	48	34	41
gi|237864791|gb|EEP66081.1|	methylmalonyl-CoA mutase [Veillonella dispar ATCC 17748]	81 kDa	50	41	45	44	42	43
gi|237864792|gb|EEP66082.1|	LAO/AO transport system ATPase [Veillonella dispar ATCC 17748]	45 kDa	4	3	2	7	3	6
gi|237864793|gb|EEP66083.1|	hypothetical protein VEIDISOL_00146 [Veillonella dispar ATCC 17748]	33 kDa	12	10	7	8	7	8
gi|237864799|gb|EEP66089.1|	adenylosuccinate lyase [Veillonella dispar ATCC 17748]	49 kDa	33	24	27	23	15	24
gi|237864801|gb|EEP66091.1|	adenylosuccinate synthase [Veillonella dispar ATCC 17748]	49 kDa	31	25	26	24	20	21
gi|237864802|gb|EEP66092.1|	transcriptional regulator, ArsR family [Veillonella dispar ATCC 17748]	13 kDa	1	2	2	2	1	2
gi|237864808|gb|EEP66098.1|	type I restriction-modification system, M subunit [Veillonella dispar ATCC 17748]	105 kDa	2	1	1	0	0	1
gi|237864829|gb|EEP66119.1|	hemerythrin HHE cation binding domain protein [Veillonella dispar ATCC 17748]	58 kDa	13	7	11	7	4	9
gi|237864831|gb|EEP66121.1|	putative glutamate synthase (NADPH), homotetrameric [Veillonella dispar ATCC 17748]	49 kDa	14	13	14	10	6	11
gi|237864833|gb|EEP66123.1|	hypothetical protein VEIDISOL_00187 [Veillonella dispar ATCC 17748]	50 kDa	13	11	15	9	10	7
gi|237864834|gb|EEP66124.1|	phosphate acetyltransferase [Veillonella dispar ATCC 17748]	35 kDa	36	38	33	33	27	31
gi|237864835|gb|EEP66125.1|	hypothetical protein VEIDISOL_00189 [Veillonella dispar ATCC 17748]	33 kDa	10	5	12	4	2	6
gi|237864841|gb|EEP66131.1|	ATPase/histidine kinase/DNA gyrase B/HSP90 domain protein [Veillonella dispar ATCC 17748]	53 kDa	2	0	0	0	0	0
gi|237864842|gb|EEP66132.1|	response regulator receiver domain protein [Veillonella dispar ATCC 17748]	25 kDa	5	8	7	7	6	5
gi|237864843|gb|EEP66133.1|	succinate dehydrogenase or fumarate reductase, flavoprotein subunit [Veillonella dispar ATCC 17748]	63 kDa	32	31	35	31	28	30
gi|237864844|gb|EEP66134.1|	succinate dehydrogenase and fumarate reductase iron-sulfur protein [Veillonella dispar ATCC 17748]	36 kDa	23	27	26	23	19	20
gi|237864845|gb|EEP66135.1| (+1)	cysteine-rich domain protein [Veillonella dispar ATCC 17748]	32 kDa	19	12	16	16	13	15
gi|237864856|gb|EEP66146.1|	hypothetical protein VEIDISOL_00210 [Veillonella dispar ATCC 17748]	80 kDa	21	17	18	16	8	9
gi|237864858|gb|EEP66148.1|	DHHA1 domain protein [Veillonella dispar ATCC 17748]	75 kDa	3	1	0	1	2	1
gi|237864859|gb|EEP66149.1|	ribosomal protein L9 [Veillonella dispar ATCC 17748]	16 kDa	2	6	3	4	1	7
gi|237864860|gb|EEP66150.1|	replicative DNA helicase [Veillonella dispar ATCC 17748]	52 kDa	4	1	3	4	2	1
gi|237864864|gb|EEP66154.1|	ABC transporter, substrate-binding protein, QAT family [Veillonella dispar ATCC 17748]	56 kDa	3	2	1	1	1	1
gi|237864865|gb|EEP66155.1|	cadmium-exporting ATPase [Veillonella dispar ATCC 17748]	76 kDa	18	11	15	9	5	7
gi|237864873|gb|EEP66163.1|	lipid kinase, YegS/Rv2252/BmrU family [Veillonella dispar ATCC 17748]	35 kDa	3	2	4	1	1	0
gi|237864874|gb|EEP66164.1|	FCD domain protein [Veillonella dispar ATCC 17748]	27 kDa	3	2	3	1	2	4
gi|237864877|gb|EEP66167.1|	molybdopterin binding domain protein [Veillonella dispar ATCC 17748]	35 kDa	4	8	6	3	1	2
gi|237864888|gb|EEP66178.1|	putative fumarate hydratase, class II [Veillonella dispar ATCC 17748]	51 kDa	33	30	28	28	26	26
gi|237864889|gb|EEP66179.1|	oligopeptide transporter, OPT family [Veillonella dispar ATCC 17748]	73 kDa	7	5	5	4	5	4
gi|237864890|gb|EEP66180.1|	hypothetical protein VEIDISOL_00245 [Veillonella dispar ATCC 17748]	31 kDa	2	3	3	4	2	2
gi|237864891|gb|EEP66181.1|	hypothetical protein VEIDISOL_00246 [Veillonella dispar ATCC 17748]	50 kDa	3	3	5	3	3	3
gi|237864893|gb|EEP66183.1|	hypothetical protein VEIDISOL_00248 [Veillonella dispar ATCC 17748]	62 kDa	9	11	8	13	3	6
gi|237864894|gb|EEP66184.1| (+1)	cysteine-rich domain protein [Veillonella dispar ATCC 17748]	28 kDa	4	4	5	8	3	6
gi|237864895|gb|EEP66185.1|	iron-sulfur cluster-binding protein [Veillonella dispar ATCC 17748]	53 kDa	30	23	25	22	19	20
gi|237864896|gb|EEP66186.1|	hypothetical protein VEIDISOL_00251 [Veillonella dispar ATCC 17748]	27 kDa	12	9	10	10	5	8
gi|237864900|gb|EEP66190.1| (+1)	lipoprotein, YaeC family [Veillonella dispar ATCC 17748]	31 kDa	2	2	0	3	0	2
gi|237864901|gb|EEP66191.1| (+1)	alcohol dehydrogenase, iron-dependent [Veillonella dispar ATCC 17748]	42 kDa	2	2	1	0	1	2
gi|237864906|gb|EEP66196.1|	hypothetical protein VEIDISOL_00261 [Veillonella dispar ATCC 17748]	36 kDa	7	8	5	6	1	8
gi|237864907|gb|EEP66197.1|	acetyltransferase, GNAT family [Veillonella dispar ATCC 17748]	45 kDa	2	3	1	1	1	1
gi|237864929|gb|EEP66219.1|	shikimate kinase [Veillonella dispar ATCC 17748]	48 kDa	2	2	2	5	1	1
gi|237864930|gb|EEP66220.1|	prephenate dehydratase [Veillonella dispar ATCC 17748]	42 kDa	2	2	2	3	1	2
gi|237864933|gb|EEP66223.1|	3-dehydroquinate synthase [Veillonella dispar ATCC 17748]	38 kDa	6	6	6	6	3	5
gi|237864934|gb|EEP66224.1|	3-deoxy-7-phosphoheptulonate synthase [Veillonella dispar ATCC 17748]	37 kDa	6	8	8	8	6	5
gi|237864939|gb|EEP66229.1|	ribonucleoside-diphosphate reductase, beta subunit [Veillonella dispar ATCC 17748]	40 kDa	4	3	2	1	0	0
gi|237864940|gb|EEP66230.1|	ribonucleoside-diphosphate reductase, alpha subunit [Veillonella dispar ATCC 17748]	89 kDa	10	9	10	5	4	4
gi|237864951|gb|EEP66241.1|	BMC domain protein [Veillonella dispar ATCC 17748]	24 kDa	10	10	9	12	8	11
gi|237864952|gb|EEP66242.1|	dehydratase large subunit [Veillonella dispar ATCC 17748]	60 kDa	22	19	22	12	15	16
gi|237864953|gb|EEP66243.1|	dehydratase medium subunit [Veillonella dispar ATCC 17748]	25 kDa	9	10	11	7	5	8
gi|237864954|gb|EEP66244.1|	dehydratase small subunit [Veillonella dispar ATCC 17748]	20 kDa	5	7	9	7	4	7
gi|237864955|gb|EEP66245.1|	diol dehydratase / glycerol dehydratase reactivase large subunit [Veillonella dispar ATCC 17748]	65 kDa	6	8	8	6	2	5
gi|237864957|gb|EEP66247.1|	ATP:cob(I)alamin adenosyltransferase [Veillonella dispar ATCC 17748]	39 kDa	2	1	2	0	0	1
gi|237864959|gb|EEP66249.1|	BMC domain protein [Veillonella dispar ATCC 17748]	14 kDa	5	1	4	2	2	1
gi|237864962|gb|EEP66252.1|	BMC domain protein [Veillonella dispar ATCC 17748]	9 kDa	2	3	2	2	3	2
gi|237864963|gb|EEP66253.1|	BMC domain protein [Veillonella dispar ATCC 17748]	29 kDa	5	3	6	4	3	5
gi|237864965|gb|EEP66255.1|	BMC domain protein [Veillonella dispar ATCC 17748]	19 kDa	5	4	6	2	2	2
gi|237864966|gb|EEP66256.1|	BMC domain protein [Veillonella dispar ATCC 17748]	9 kDa	3	3	5	3	3	5
gi|237864971|gb|EEP66261.1|	aldehyde dehydrogenase (NAD) family protein [Veillonella dispar ATCC 17748]	53 kDa	12	9	8	10	5	6
gi|237864972|gb|EEP66262.1|	alcohol dehydrogenase, iron-dependent [Veillonella dispar ATCC 17748]	40 kDa	4	4	4	2	2	2
gi|237864973|gb|EEP66263.1|	putative CoA-substrate-specific enzyme activase [Veillonella dispar ATCC 17748]	157 kDa	1	2	1	0	0	0
gi|237864976|gb|EEP66266.1|	transporter, lactate permease (LctP) family [Veillonella dispar ATCC 17748]	52 kDa	5	5	4	3	3	3
gi|237864978|gb|EEP66268.1|	malate/L-lactate dehydrogenase [Veillonella dispar ATCC 17748]	41 kDa	52	50	52	52	49	52
gi|237864981|gb|EEP66271.1|	3-dehydroquinate synthase [Veillonella dispar ATCC 17748]	42 kDa	7	7	9	6	4	6
gi|237864987|gb|EEP66277.1|	arginine--tRNA ligase [Veillonella dispar ATCC 17748]	65 kDa	11	8	10	4	2	3
gi|237864988|gb|EEP66278.1|	CTP synthase [Veillonella dispar ATCC 17748]	60 kDa	25	25	24	21	13	15
gi|237864992|gb|EEP66282.1| (+1)	peroxiredoxin [Veillonella dispar ATCC 17748]	21 kDa	23	23	23	26	23	21
gi|237864994|gb|EEP66284.1|	cysteine synthase A [Veillonella dispar ATCC 17748]	32 kDa	9	9	10	8	7	9
gi|237864998|gb|EEP66288.1|	phosphoenolpyruvate-dependent sugar phosphotransferase system, EIIA 2 [Veillonella dispar ATCC 17748]	69 kDa	11	7	10	7	2	6
gi|237864999|gb|EEP66289.1|	1-phosphofructokinase [Veillonella dispar ATCC 17748]	33 kDa	1	2	3	2	2	2
gi|237865001|gb|EEP66291.1|	diaminopimelate epimerase [Veillonella dispar ATCC 17748]	30 kDa	1	1	0	0	0	2
gi|237865002|gb|EEP66292.1|	phosphoenolpyruvate-protein phosphotransferase [Veillonella dispar ATCC 17748]	63 kDa	6	3	5	1	0	3
gi|237865008|gb|EEP66298.1|	argininosuccinate synthase [Veillonella dispar ATCC 17748]	44 kDa	35	30	32	29	22	26
gi|237865009|gb|EEP66299.1|	argininosuccinate lyase [Veillonella dispar ATCC 17748]	53 kDa	17	15	15	13	9	13
gi|237865011|gb|EEP66301.1| (+1)	ABC transporter, permease protein [Veillonella dispar ATCC 17748]	34 kDa	2	2	2	0	0	0
gi|237865013|gb|EEP66303.1|	ABC transporter, substrate-binding protein, family 5 [Veillonella dispar ATCC 17748]	58 kDa	38	34	30	40	33	34
gi|237865014|gb|EEP66304.1|	ABC transporter, ATP-binding protein [Veillonella dispar ATCC 17748]	29 kDa	4	4	3	4	2	5
gi|237865015|gb|EEP66305.1|	ABC transporter, ATP-binding protein [Veillonella dispar ATCC 17748]	32 kDa	9	6	7	7	4	9
gi|237865030|gb|EEP66320.1|	rhodanese-like protein [Veillonella dispar ATCC 17748]	30 kDa	2	3	1	2	0	1
gi|237865035|gb|EEP66325.1|	Glu/Leu/Phe/Val dehydrogenase, dimerization domain protein [Veillonella dispar ATCC 17748]	46 kDa	24	26	24	25	24	23
gi|237865036|gb|EEP66326.1|	amino acid carrier protein [Veillonella dispar ATCC 17748]	52 kDa	2	1	1	1	2	1
gi|237865037|gb|EEP66327.1| (+1)	FCD domain protein [Veillonella dispar ATCC 17748]	27 kDa	0	0	2	0	0	0
gi|237865040|gb|EEP66330.1|	putative phosphoglucomutase, alpha-D-glucose phosphate-specific [Veillonella dispar ATCC 17748]	59 kDa	5	6	6	4	3	3
gi|237865041|gb|EEP66331.1|	ACT domain protein [Veillonella dispar ATCC 17748]	11 kDa	3	4	2	2	2	3
gi|237865042|gb|EEP66332.1|	hypothetical protein VEIDISOL_00398 [Veillonella dispar ATCC 17748]	47 kDa	10	5	6	4	2	1
gi|237865044|gb|EEP66334.1|	UDP-N-acetylglucosamine 2-epimerase [Veillonella dispar ATCC 17748]	43 kDa	9	7	8	10	6	7
gi|237865049|gb|EEP66339.1|	ATP synthase F0, B subunit [Veillonella dispar ATCC 17748]	19 kDa	6	4	3	4	2	3
gi|237865051|gb|EEP66341.1|	ATP synthase F1, alpha subunit [Veillonella dispar ATCC 17748]	55 kDa	13	15	16	19	14	18
gi|237865052|gb|EEP66342.1|	ATP synthase F1, gamma subunit [Veillonella dispar ATCC 17748]	32 kDa	6	8	7	5	2	4
gi|237865053|gb|EEP66343.1|	ATP synthase F1, beta subunit [Veillonella dispar ATCC 17748]	52 kDa	24	23	25	29	23	27
gi|237865054|gb|EEP66344.1|	ATP synthase F1, epsilon subunit [Veillonella dispar ATCC 17748]	15 kDa	2	2	3	2	2	3
gi|237865057|gb|EEP66347.1|	hydrolyase, tartrate alpha subunit/fumarate domain protein, Fe-S type [Veillonella dispar ATCC 17748]	28 kDa	22	20	18	15	16	17
gi|237865058|gb|EEP66348.1|	hydrolyase, tartrate beta subunit/fumarate domain protein, Fe-S type [Veillonella dispar ATCC 17748]	20 kDa	8	10	9	11	9	9
gi|237865059|gb|EEP66349.1|	TIGR01440 family protein [Veillonella dispar ATCC 17748]	20 kDa	3	3	4	3	4	4
gi|237865062|gb|EEP66352.1|	hydroxylamine reductase [Veillonella dispar ATCC 17748]	57 kDa	38	38	28	38	30	35
gi|237865063|gb|EEP66353.1|	L-serine dehydratase, iron-sulfur-dependent, beta subunit [Veillonella dispar ATCC 17748]	24 kDa	1	1	2	0	0	0
gi|237865064|gb|EEP66354.1|	L-serine dehydratase, iron-sulfur-dependent, alpha subunit [Veillonella dispar ATCC 17748]	30 kDa	4	4	4	5	2	2
gi|237865067|gb|EEP66357.1|	tetrahydrofolate dehydrogenase/cyclohydrolase, NAD(P)-binding domain protein [Veillonella dispar ATCC 17748]	30 kDa	2	4	1	1	0	2
gi|237865069|gb|EEP66359.1|	hydrogenase accessory protein HypB [Veillonella dispar ATCC 17748]	24 kDa	2	2	2	2	1	2
gi|237865071|gb|EEP66361.1|	hypothetical protein VEIDISOL_00430 [Veillonella dispar ATCC 17748]	18 kDa	5	8	8	8	7	8
gi|237865074|gb|EEP66364.1|	translation elongation factor Tu [Veillonella dispar ATCC 17748]	44 kDa	46	45	45	46	43	46
gi|237865075|gb|EEP66365.1|	hypothetical protein VEIDISOL_00439 [Veillonella dispar ATCC 17748]	84 kDa	6	4	4	4	2	4
gi|237865078|gb|EEP66368.1|	transcription termination/antitermination factor NusG [Veillonella dispar ATCC 17748]	20 kDa	4	3	4	4	3	3
gi|237865079|gb|EEP66369.1| (+1)	ribosomal protein L11 [Veillonella dispar ATCC 17748]	15 kDa	9	10	10	10	9	8
gi|237865080|gb|EEP66370.1| (+1)	ribosomal protein L1 [Veillonella dispar ATCC 17748]	25 kDa	19	20	18	16	17	16
gi|237865081|gb|EEP66371.1|	ribosomal protein L10 [Veillonella dispar ATCC 17748]	23 kDa	21	18	20	20	18	16
gi|237865082|gb|EEP66372.1|	ribosomal protein L7/L12 [Veillonella dispar ATCC 17748]	12 kDa	12	12	11	12	12	14
gi|237865084|gb|EEP66374.1|	putative aspartate ammonia-lyase [Veillonella dispar ATCC 17748]	51 kDa	31	32	31	25	21	26
gi|237865086|gb|EEP66376.1|	DNA-directed RNA polymerase, beta subunit [Veillonella dispar ATCC 17748]	154 kDa	57	57	57	60	44	52
gi|237865087|gb|EEP66377.1|	DNA-directed RNA polymerase, beta' subunit [Veillonella dispar ATCC 17748]	155 kDa	70	53	60	63	44	55
gi|237865089|gb|EEP66379.1| (+1)	ribosomal protein S12 [Veillonella dispar ATCC 17748]	14 kDa	15	13	13	12	12	10
gi|237865090|gb|EEP66380.1| (+1)	ribosomal protein S7 [Veillonella dispar ATCC 17748]	18 kDa	20	20	19	20	16	17
gi|237865091|gb|EEP66381.1|	translation elongation factor G [Veillonella dispar ATCC 17748]	76 kDa	59	57	60	58	48	54
gi|237865092|gb|EEP66382.1|	translation elongation factor Tu [Veillonella dispar ATCC 17748]	43 kDa	46	44	47	48	42	47
gi|237865093|gb|EEP66383.1| (+1)	ribosomal protein S10 [Veillonella dispar ATCC 17748]	12 kDa	8	8	7	8	7	9
gi|237865094|gb|EEP66384.1| (+1)	50S ribosomal protein L3 [Veillonella dispar ATCC 17748]	23 kDa	18	19	19	20	11	15
gi|237865095|gb|EEP66385.1|	50S ribosomal protein L4 [Veillonella dispar ATCC 17748]	23 kDa	16	16	15	16	15	17
gi|237865096|gb|EEP66386.1| (+1)	ribosomal protein L23 [Veillonella dispar ATCC 17748]	11 kDa	4	8	7	5	4	5
gi|237865097|gb|EEP66387.1|	ribosomal protein L2 [Veillonella dispar ATCC 17748]	30 kDa	32	27	32	29	24	27
gi|237865098|gb|EEP66388.1| (+1)	ribosomal protein S19 [Veillonella dispar ATCC 17748]	10 kDa	4	6	5	6	6	7
gi|237865099|gb|EEP66389.1| (+1)	ribosomal protein L22 [Veillonella dispar ATCC 17748]	12 kDa	10	9	11	8	7	8
gi|237865100|gb|EEP66390.1|	ribosomal protein S3 [Veillonella dispar ATCC 17748]	25 kDa	31	26	26	28	26	23
gi|237865101|gb|EEP66391.1| (+1)	ribosomal protein L16 [Veillonella dispar ATCC 17748]	16 kDa	10	8	9	8	10	10
gi|237865102|gb|EEP66392.1| (+1)	ribosomal protein L29 [Veillonella dispar ATCC 17748]	8 kDa	3	4	5	4	4	3
gi|237865103|gb|EEP66393.1| (+1)	30S ribosomal protein S17 [Veillonella dispar ATCC 17748]	10 kDa	9	9	8	7	7	7
gi|237865104|gb|EEP66394.1| (+1)	ribosomal protein L14 [Veillonella dispar ATCC 17748]	13 kDa	15	16	14	18	15	13
gi|237865105|gb|EEP66395.1|	ribosomal protein L24 [Veillonella dispar ATCC 17748]	11 kDa	4	6	4	5	5	8
gi|237865106|gb|EEP66396.1|	ribosomal protein L5 [Veillonella dispar ATCC 17748]	20 kDa	17	13	19	18	17	18
gi|237865107|gb|EEP66397.1| (+1)	ribosomal protein S14p/S29e [Veillonella dispar ATCC 17748]	10 kDa	6	6	4	8	7	7
gi|237865108|gb|EEP66398.1| (+1)	ribosomal protein S8 [Veillonella dispar ATCC 17748]	14 kDa	12	12	13	12	11	10
gi|237865109|gb|EEP66399.1|	ribosomal protein L6 [Veillonella dispar ATCC 17748]	19 kDa	11	16	12	12	11	10
gi|237865110|gb|EEP66400.1| (+1)	ribosomal protein L18 [Veillonella dispar ATCC 17748]	13 kDa	9	10	9	8	6	8
gi|237865111|gb|EEP66401.1| (+1)	ribosomal protein S5 [Veillonella dispar ATCC 17748]	18 kDa	18	15	17	15	12	13
gi|237865113|gb|EEP66403.1|	ribosomal protein L15 [Veillonella dispar ATCC 17748]	16 kDa	9	7	6	9	5	9
gi|237865115|gb|EEP66405.1|	adenylate kinase [Veillonella dispar ATCC 17748]	20 kDa	8	11	11	15	10	12
gi|237865116|gb|EEP66406.1|	methionine aminopeptidase, type I [Veillonella dispar ATCC 17748]	28 kDa	3	3	3	3	3	2
gi|237865119|gb|EEP66409.1| (+1)	30S ribosomal protein S13 [Veillonella dispar ATCC 17748]	14 kDa	9	11	9	9	11	8
gi|237865120|gb|EEP66410.1| (+1)	30S ribosomal protein S11 [Veillonella dispar ATCC 17748]	14 kDa	9	10	10	12	9	9
gi|237865121|gb|EEP66411.1|	DNA-directed RNA polymerase, alpha subunit [Veillonella dispar ATCC 17748]	37 kDa	23	20	19	20	13	23
gi|237865127|gb|EEP66417.1|	2-oxoacid:acceptor oxidoreductase, alpha subunit [Veillonella dispar ATCC 17748]	64 kDa	47	33	40	35	24	25
gi|237865128|gb|EEP66418.1|	2-oxoacid:acceptor oxidoreductase, beta subunit, pyruvate/2-ketoisovalerate family [Veillonella dispar ATCC 17748]	31 kDa	8	4	7	9	6	10
gi|237865129|gb|EEP66419.1|	hypothetical protein VEIDISOL_00493 [Veillonella dispar ATCC 17748]	71 kDa	1	2	1	1	0	0
gi|237865130|gb|EEP66420.1|	LemA family protein [Veillonella dispar ATCC 17748]	27 kDa	8	6	7	7	2	4
gi|237865132|gb|EEP66422.1| (+2)	prephenate dehydrogenase [Veillonella dispar ATCC 17748]	32 kDa	2	1	1	2	1	1
gi|237865134|gb|EEP66424.1|	putative nicotinate-nucleotide--dimethylbenzimidazole phosphoribosyltransferase [Veillonella dispar ATCC 17748]	40 kDa	2	2	1	1	0	0
gi|237865136|gb|EEP66426.1|	transcriptional regulator, LysR family [Veillonella dispar ATCC 17748]	34 kDa	5	3	4	5	3	6
gi|237865137|gb|EEP66427.1| (+1)	ribosomal protein S4 [Veillonella dispar ATCC 17748]	23 kDa	25	26	25	24	20	27
gi|237865140|gb|EEP66430.1|	ribosomal protein L13 [Veillonella dispar ATCC 17748]	17 kDa	12	13	13	12	9	14
gi|237865141|gb|EEP66431.1|	ribosomal protein S9 [Veillonella dispar ATCC 17748]	14 kDa	9	9	9	8	9	7
gi|237865144|gb|EEP66434.1| (+1)	twin arginine-targeting protein translocase, TatA/E family [Veillonella dispar ATCC 17748]	8 kDa	2	2	0	2	0	1
gi|237865145|gb|EEP66435.1|	heavy metal-associated domain protein [Veillonella dispar ATCC 17748]	11 kDa	1	2	3	3	1	4
gi|237865148|gb|EEP66438.1|	dihydroxy-acid dehydratase [Veillonella dispar ATCC 17748]	59 kDa	8	5	5	6	3	3
gi|237865150|gb|EEP66440.1|	acetolactate synthase, large subunit, biosynthetic type [Veillonella dispar ATCC 17748]	62 kDa	7	5	5	6	4	4
gi|237865151|gb|EEP66441.1|	acetolactate synthase, small subunit [Veillonella dispar ATCC 17748]	18 kDa	4	4	4	2	2	3
gi|237865153|gb|EEP66443.1|	ketol-acid reductoisomerase [Veillonella dispar ATCC 17748]	36 kDa	25	26	25	26	23	25
gi|237865156|gb|EEP66446.1|	hypothetical protein VEIDISOL_00529 [Veillonella dispar ATCC 17748]	27 kDa	2	0	1	0	0	0
gi|237865159|gb|EEP66449.1|	pyridoxal phosphate enzyme, YggS family [Veillonella dispar ATCC 17748]	27 kDa	0	2	1	0	0	0
gi|237865160|gb|EEP66450.1|	hypothetical protein VEIDISOL_00533 [Veillonella dispar ATCC 17748]	19 kDa	3	5	6	6	3	4
gi|237865161|gb|EEP66451.1| (+1)	pyrroline-5-carboxylate reductase [Veillonella dispar ATCC 17748]	28 kDa	1	0	2	0	0	0
gi|237865162|gb|EEP66452.1| (+1)	S4 domain protein [Veillonella dispar ATCC 17748]	28 kDa	4	2	5	4	3	2
gi|237865164|gb|EEP66454.1|	glutamyl-tRNA reductase [Veillonella dispar ATCC 17748]	48 kDa	1	1	2	3	3	2
gi|237865165|gb|EEP66455.1|	hydroxymethylbilane synthase [Veillonella dispar ATCC 17748]	35 kDa	5	10	6	7	5	6
gi|237865166|gb|EEP66456.1|	uroporphyrinogen-III C-methyltransferase [Veillonella dispar ATCC 17748]	54 kDa	19	15	18	18	10	14
gi|237865168|gb|EEP66458.1|	glutamate-1-semialdehyde-2,1-aminomutase [Veillonella dispar ATCC 17748]	47 kDa	13	13	11	11	7	10
gi|237865181|gb|EEP66471.1|	pyruvate kinase [Veillonella dispar ATCC 17748]	62 kDa	17	14	18	17	11	14
gi|237865184|gb|EEP66474.1|	transporter, DASS family [Veillonella dispar ATCC 17748]	50 kDa	1	1	1	2	0	1
gi|237865185|gb|EEP66475.1|	citrate lyase acyl carrier protein [Veillonella dispar ATCC 17748]	10 kDa	3	2	6	2	2	3
gi|237865186|gb|EEP66476.1| (+1)	putative citrate (pro-3S)-lyase, beta subunit [Veillonella dispar ATCC 17748]	36 kDa	23	22	26	20	18	18
gi|237865187|gb|EEP66477.1|	citrate lyase, alpha subunit [Veillonella dispar ATCC 17748]	55 kDa	21	22	18	20	18	19
gi|237865190|gb|EEP66480.1|	cupin domain protein [Veillonella dispar ATCC 17748]	14 kDa	3	6	5	6	6	8
gi|237865194|gb|EEP66484.1|	LysR substrate binding domain protein [Veillonella dispar ATCC 17748]	35 kDa	12	10	11	8	5	13
gi|237865195|gb|EEP66485.1|	pyruvate synthase [Veillonella dispar ATCC 17748]	128 kDa	95	93	93	85	77	87
gi|237865196|gb|EEP66486.1|	methyltransferase domain protein [Veillonella dispar ATCC 17748]	61 kDa	3	3	2	0	0	0
gi|237865200|gb|EEP66490.1|	thymidylate synthase [Veillonella dispar ATCC 17748]	30 kDa	3	2	1	2	0	2
gi|237865202|gb|EEP66492.1|	Tex-like protein N-terminal domain protein [Veillonella dispar ATCC 17748]	86 kDa	5	1	1	1	1	1
gi|237865203|gb|EEP66493.1|	aldehyde dehydrogenase (NAD) family protein [Veillonella dispar ATCC 17748]	54 kDa	20	13	16	16	12	14
gi|237865209|gb|EEP66499.1|	DEAD/DEAH box helicase [Veillonella dispar ATCC 17748]	60 kDa	13	16	18	12	10	10
gi|237865214|gb|EEP66504.1|	glyoxalase family protein [Veillonella dispar ATCC 17748]	14 kDa	0	1	1	0	2	2
gi|237865215|gb|EEP66505.1|	ThiF family protein [Veillonella dispar ATCC 17748]	26 kDa	1	2	2	0	0	0
gi|237865216|gb|EEP66506.1| (+1)	peptidyl-prolyl cis-trans isomerase B [Veillonella dispar ATCC 17748]	15 kDa	0	3	0	4	3	2
gi|237865217|gb|EEP66507.1|	hypothetical protein VEIDISOL_00590 [Veillonella dispar ATCC 17748]	24 kDa	1	2	1	2	1	1
gi|237865218|gb|EEP66508.1|	spermidine synthase [Veillonella dispar ATCC 17748]	32 kDa	10	8	10	8	7	10
gi|256717697|gb|EEU31256.1| (+4)	hypothetical protein HMPREF0946_02082 [Fusobacterium nucleatum subsp. vincentii 3_1_36A2]	31 kDa	4	0	4	0	0	0
gi|256717891|gb|EEU31448.1| (+7)	phenylalanyl-tRNA synthetase alpha chain [Fusobacterium nucleatum subsp. vincentii 3_1_36A2]	40 kDa	6	3	6	7	4	3
gi|256717970|gb|EEU31527.1|	glucose-6-phosphate isomerase [Fusobacterium nucleatum subsp. vincentii 3_1_36A2]	51 kDa	7	5	5	4	6	5
gi|256718120|gb|EEU31676.1| (+1)	3-oxoacyl-[acyl-carrier-protein] synthase 3 [Fusobacterium nucleatum subsp. vincentii 3_1_36A2]	36 kDa	4	0	0	5	0	0
gi|256718217|gb|EEU31773.1|	hypothetical protein HMPREF0946_01634 [Fusobacterium nucleatum subsp. vincentii 3_1_36A2]	252 kDa	76	57	71	51	46	52
gi|256718346|gb|EEU31902.1| (+4)	GTPase obg [Fusobacterium nucleatum subsp. vincentii 3_1_36A2]	48 kDa	3	0	0	0	0	3
gi|256718411|gb|EEU31966.1| (+6)	uracil phosphoribosyltransferase [Fusobacterium nucleatum subsp. vincentii 3_1_36A2]	23 kDa	4	4	5	5	3	6
gi|256718417|gb|EEU31972.1| (+1)	alanine racemase [Fusobacterium nucleatum subsp. vincentii 3_1_36A2]	41 kDa	3	0	0	0	0	0
gi|256718938|gb|EEU32493.1| (+3)	UPF0371 protein [Fusobacterium nucleatum subsp. vincentii 3_1_36A2]	57 kDa	0	0	0	0	2	0
gi|256719095|gb|EEU32650.1| (+4)	YbaB/EbfC family DNA-binding protein [Fusobacterium nucleatum subsp. vincentii 3_1_36A2]	12 kDa	0	3	2	4	5	5
gi|256719103|gb|EEU32658.1|	aminoacyl-histidine dipeptidase [Fusobacterium nucleatum subsp. vincentii 3_1_36A2]	55 kDa	0	0	0	0	0	8
gi|256719581|gb|EEU33136.1|	hypothetical protein HMPREF0946_01209 [Fusobacterium nucleatum subsp. vincentii 3_1_36A2]	363 kDa	73	66	75	70	67	67
gi|256719615|gb|EEU33170.1| (+12)	50S ribosomal protein L24 [Fusobacterium nucleatum subsp. vincentii 3_1_36A2]	13 kDa	1	5	3	5	4	7
gi|256719750|gb|EEU33305.1| (+2)	hypothetical protein HMPREF0946_01378 [Fusobacterium nucleatum subsp. vincentii 3_1_36A2]	33 kDa	4	5	7	6	5	5
gi|291315562|gb|EFE56012.1| (+2)	DivIVA domain protein [Streptococcus oralis ATCC 35037]	30 kDa	9	8	8	5	5	7
gi|291315568|gb|EFE56018.1| (+6)	cell division protein FtsZ [Streptococcus oralis ATCC 35037]	44 kDa	5	5	4	2	3	2
gi|291315569|gb|EFE56019.1| (+9)	cell division protein FtsA [Streptococcus oralis ATCC 35037]	50 kDa	2	1	3	0	0	0
gi|291315605|gb|EFE56055.1| (+10)	transcriptional regulator NrdR [Streptococcus oralis ATCC 35037]	20 kDa	2	0	1	1	0	1
gi|291315613|gb|EFE56063.1| (+9)	thioredoxin [Streptococcus oralis ATCC 35037]	11 kDa	4	10	6	4	7	6
gi|291315617|gb|EFE56067.1| (+6)	preQ(1) synthase [Streptococcus oralis ATCC 35037]	19 kDa	2	2	5	0	1	0
gi|291315639|gb|EFE56087.1| (+22)	DHHA2 domain protein [Streptococcus oralis ATCC 35037]	34 kDa	2	0	2	1	1	2
gi|291315650|gb|EFE56098.1| (+23)	ribosomal protein S18 [Streptococcus oralis ATCC 35037]	9 kDa	6	8	5	4	4	5
gi|291315651|gb|EFE56099.1| (+3)	single-strand binding family protein [Streptococcus oralis ATCC 35037]	17 kDa	7	4	7	1	2	4
gi|291315652|gb|EFE56100.1| (+6)	ribosomal protein S6 [Streptococcus oralis ATCC 35037]	11 kDa	6	7	10	4	6	7
gi|291315669|gb|EFE56117.1| (+10)	hypothetical protein HMPREF8579_1679 [Streptococcus oralis ATCC 35037]	14 kDa	3	1	1	0	1	0
gi|291315677|gb|EFE56125.1| (+7)	putative endoribonuclease L-PSP [Streptococcus oralis ATCC 35037]	14 kDa	6	2	5	3	4	4
gi|291315697|gb|EFE56145.1| (+20)	ribosomal protein S15 [Streptococcus oralis ATCC 35037]	11 kDa	6	6	4	3	3	6
gi|291315712|gb|EFE56159.1| (+9)	hypothetical protein HMPREF8579_1614 [Streptococcus oralis ATCC 35037]	8 kDa	3	3	2	1	3	4
gi|291315804|gb|EFE56248.1| (+6)	saccharopine dehydrogenase [Streptococcus oralis ATCC 35037]	47 kDa	1	2	0	0	0	0
gi|291315857|gb|EFE56301.1| (+6)	phosphopyruvate hydratase [Streptococcus oralis ATCC 35037]	47 kDa	28	26	26	19	18	20
gi|291315862|gb|EFE56306.1| (+4)	glucose-1-phosphate adenylyltransferase, GlgD subunit [Streptococcus oralis ATCC 35037]	43 kDa	6	3	4	1	1	1
gi|291315882|gb|EFE56326.1| (+5)	phosphate acetyltransferase [Streptococcus oralis ATCC 35037]	35 kDa	2	1	2	0	0	0
gi|291315889|gb|EFE56333.1| (+5)	hypothetical protein HMPREF8579_1359 [Streptococcus oralis ATCC 35037]	14 kDa	1	4	2	0	3	1
gi|291315950|gb|EFE56394.1| (+8)	arginine repressor, C-terminal domain protein [Streptococcus oralis ATCC 35037]	16 kDa	2	2	3	0	2	0
gi|291315965|gb|EFE56409.1| (+9)	EDD domain protein, DegV family [Streptococcus oralis ATCC 35037]	30 kDa	2	1	1	0	0	0
gi|291315974|gb|EFE56418.1| (+8)	FeS assembly ATPase SufC [Streptococcus oralis ATCC 35037]	30 kDa	5	3	5	0	5	3
gi|291315978|gb|EFE56422.1| (+6)	putative ribosomal protein S1 [Streptococcus oralis ATCC 35037]	44 kDa	9	13	15	5	8	5
gi|291315998|gb|EFE56442.1| (+20)	ribosomal protein S20 [Streptococcus oralis ATCC 35037]	9 kDa	1	3	1	2	2	0
gi|291316016|gb|EFE56460.1| (+10)	ATP cone domain protein [Streptococcus oralis ATCC 35037]	13 kDa	4	2	4	2	2	2
gi|291316022|gb|EFE56466.1| (+10)	ribosomal protein S16 [Streptococcus oralis ATCC 35037]	10 kDa	3	3	4	2	4	3
gi|291316032|gb|EFE56476.1| (+1)	Glu/Leu/Phe/Val dehydrogenase, dimerization domain protein [Streptococcus oralis ATCC 35037]	50 kDa	4	3	3	2	3	0
gi|291316037|gb|EFE56481.1| (+9)	ribosomal protein L7/L12 [Streptococcus oralis ATCC 35037]	12 kDa	13	14	14	12	14	14
gi|291316038|gb|EFE56482.1| (+9)	ribosomal protein L10 [Streptococcus oralis ATCC 35037]	17 kDa	12	12	12	7	10	9
gi|291316065|gb|EFE56509.1| (+10)	alanine--tRNA ligase [Streptococcus oralis ATCC 35037]	96 kDa	2	0	2	0	0	0
gi|291316070|gb|EFE56514.1| (+8)	polyamine ABC transporter, ATP-binding protein [Streptococcus oralis ATCC 35037]	44 kDa	4	3	2	0	2	1
gi|291316076|gb|EFE56520.1| (+6)	phosphate transport system regulatory protein PhoU [Streptococcus oralis ATCC 35037]	25 kDa	2	3	2	0	1	0
gi|291316090|gb|EFE56534.1| (+6)	hypothetical protein HMPREF8579_1560 [Streptococcus oralis ATCC 35037]	15 kDa	1	2	1	2	1	1
gi|291316095|gb|EFE56539.1| (+23)	ribosomal protein S21 [Streptococcus oralis ATCC 35037]	7 kDa	0	2	0	0	1	2
gi|291316151|gb|EFE56587.1| (+4)	PTS system, mannose/fructose/sorbose family, IID component [Streptococcus oralis ATCC 35037]	33 kDa	6	4	8	2	4	4
gi|291316163|gb|EFE56599.1| (+8)	catabolite control protein A [Streptococcus oralis ATCC 35037]	37 kDa	4	3	3	0	2	1
gi|291316168|gb|EFE56604.1| (+7)	universal stress family protein [Streptococcus oralis ATCC 35037]	17 kDa	6	8	7	8	8	5
gi|291316210|gb|EFE56646.1| (+23)	phenylalanine--tRNA ligase, alpha subunit [Streptococcus oralis ATCC 35037]	42 kDa	2	0	0	0	0	0
gi|291316215|gb|EFE56651.1| (+23)	ribosomal protein S9 [Streptococcus oralis ATCC 35037]	14 kDa	5	6	5	4	5	6
gi|291316224|gb|EFE56660.1| (+8)	polysaccharide export protein, MPA1 family [Streptococcus oralis ATCC 35037]	26 kDa	0	1	2	0	0	0
gi|291316245|gb|EFE56681.1| (+4)	Gram-positive signal peptide protein, YSIRK family [Streptococcus oralis ATCC 35037]	236 kDa	3	0	0	0	1	1
gi|291316253|gb|EFE56689.1| (+7)	phosphogluconate dehydrogenase (decarboxylating) [Streptococcus oralis ATCC 35037]	53 kDa	6	5	7	3	0	3
gi|291316287|gb|EFE56723.1| (+7)	enoyl-CoA hydratase/isomerase family protein [Streptococcus oralis ATCC 35037]	29 kDa	1	1	2	0	0	0
gi|291316288|gb|EFE56724.1| (+7)	transcriptional regulator, MarR family [Streptococcus oralis ATCC 35037]	17 kDa	4	2	7	0	0	0
gi|291316290|gb|EFE56726.1| (+10)	putative acyl carrier protein [Streptococcus oralis ATCC 35037]	8 kDa	0	4	2	3	3	2
gi|291316291|gb|EFE56727.1| (+4)	putative enoyl-[acyl-carrier-protein] reductase II [Streptococcus oralis ATCC 35037]	34 kDa	4	5	2	3	3	2
gi|291316302|gb|EFE56738.1| (+8)	hypothetical protein HMPREF8579_0698 [Streptococcus oralis ATCC 35037]	14 kDa	6	7	6	7	6	7
gi|291316303|gb|EFE56739.1| (+9)	translation elongation factor P [Streptococcus oralis ATCC 35037]	21 kDa	7	7	8	1	5	4
gi|291316381|gb|EFE56817.1| (+8)	ABC transporter, ATP-binding protein [Streptococcus oralis ATCC 35037]	28 kDa	2	2	2	0	0	1
gi|291316429|gb|EFE56865.1| (+23)	ribosomal protein L11 [Streptococcus oralis ATCC 35037]	15 kDa	11	10	10	8	11	9
gi|291316430|gb|EFE56866.1| (+10)	ribosomal protein L1 [Streptococcus oralis ATCC 35037]	24 kDa	6	8	6	1	1	2
gi|291316432|gb|EFE56868.1| (+7)	adenine phosphoribosyltransferase [Streptococcus oralis ATCC 35037]	19 kDa	8	9	11	5	5	5
gi|291316468|gb|EFE56904.1| (+7)	rhodanese-like protein [Streptococcus oralis ATCC 35037]	14 kDa	2	2	1	0	0	0
gi|291316503|gb|EFE56939.1| (+5)	EDD domain protein, DegV family [Streptococcus oralis ATCC 35037]	31 kDa	4	2	0	1	0	0
gi|291316506|gb|EFE56942.1| (+8)	uracil phosphoribosyltransferase [Streptococcus oralis ATCC 35037]	24 kDa	6	8	7	0	4	4
gi|291316507|gb|EFE56943.1| (+5)	endopeptidase Clp [Streptococcus oralis ATCC 35037]	21 kDa	5	2	3	0	2	3
gi|291316509|gb|EFE56945.1| (+5)	receptor family ligand-binding protein [Streptococcus oralis ATCC 35037]	41 kDa	2	2	1	0	0	0
gi|291316514|gb|EFE56950.1| (+10)	CBS domain protein [Streptococcus oralis ATCC 35037]	24 kDa	2	4	4	1	3	2
gi|291316521|gb|EFE56957.1| (+4)	Gram-positive signal peptide protein, YSIRK family [Streptococcus oralis ATCC 35037]	50 kDa	2	0	2	0	0	1
gi|291316553|gb|EFE56989.1| (+8)	hypothetical protein HMPREF8579_0949 [Streptococcus oralis ATCC 35037]	10 kDa	1	1	0	1	2	1
gi|291316554|gb|EFE56990.1| (+5)	putative phage head-tail adaptor [Streptococcus oralis ATCC 35037]	46 kDa	6	6	6	0	0	0
gi|291316558|gb|EFE56994.1| (+5)	pyridine nucleotide-disulfide oxidoreductase [Streptococcus oralis ATCC 35037]	50 kDa	3	5	4	2	0	1
gi|291316571|gb|EFE57007.1| (+8)	peptide deformylase [Streptococcus oralis ATCC 35037]	23 kDa	0	0	3	0	0	0
gi|291316586|gb|EFE57022.1| (+4)	MIP family channel protein [Streptococcus oralis ATCC 35037]	31 kDa	4	4	4	0	1	0
gi|291316598|gb|EFE57034.1| (+10)	phosphoribosyl transferase domain protein [Streptococcus oralis ATCC 35037]	20 kDa	7	6	5	1	3	1
gi|291316601|gb|EFE57037.1| (+1)	carbamoyl-phosphate synthase, large subunit [Streptococcus oralis ATCC 35037]	116 kDa	0	3	0	0	0	0
gi|291316603|gb|EFE57039.1| (+9)	ribosomal protein L31 [Streptococcus oralis ATCC 35037]	11 kDa	0	0	2	2	3	2
gi|291316606|gb|EFE57042.1| (+10)	flavodoxin [Streptococcus oralis ATCC 35037]	16 kDa	2	4	3	2	4	3
gi|291316632|gb|EFE57068.1| (+20)	ribosomal protein L27 [Streptococcus oralis ATCC 35037]	10 kDa	1	4	3	1	1	1
gi|291316656|gb|EFE57092.1| (+7)	ribosomal protein L20 [Streptococcus oralis ATCC 35037]	14 kDa	11	8	9	4	3	2
gi|291316659|gb|EFE57095.1| (+10)	putative lactoylglutathione lyase [Streptococcus oralis ATCC 35037]	15 kDa	2	3	3	1	2	2
gi|291316698|gb|EFE57134.1| (+6)	PPIC-type PPIASE domain protein [Streptococcus oralis ATCC 35037]	34 kDa	5	4	7	0	1	0
gi|291316706|gb|EFE57142.1| (+8)	hypothetical protein HMPREF8579_1102 [Streptococcus oralis ATCC 35037]	12 kDa	0	2	0	0	0	0
gi|291316718|gb|EFE57154.1| (+9)	UDP-N-acetylglucosamine 1-carboxyvinyltransferase [Streptococcus oralis ATCC 35037]	45 kDa	2	1	2	0	1	0
gi|291316726|gb|EFE57162.1| (+5)	translation elongation factor Tu [Streptococcus oralis ATCC 35037]	44 kDa	25	31	22	19	19	21
gi|291316729|gb|EFE57165.1| (+10)	GMP synthase (glutamine-hydrolyzing) domain protein [Streptococcus oralis ATCC 35037]	57 kDa	3	3	0	0	0	0
gi|291316735|gb|EFE57171.1| (+6)	ATP synthase F0, B subunit [Streptococcus oralis ATCC 35037]	18 kDa	1	4	1	2	1	4
gi|291316736|gb|EFE57172.1| (+5)	ATP synthase F1, delta subunit [Streptococcus oralis ATCC 35037]	20 kDa	1	2	2	1	0	1
gi|291316739|gb|EFE57175.1| (+10)	ATP synthase F1, beta subunit [Streptococcus oralis ATCC 35037]	51 kDa	6	4	7	3	4	4
gi|291316761|gb|EFE57197.1| (+7)	2-C-methyl-D-erythritol 4-phosphate cytidylyltransferase [Streptococcus oralis ATCC 35037]	26 kDa	2	1	2	0	1	3
gi|291316770|gb|EFE57206.1| (+8)	galactose-6-phosphate isomerase, LacA subunit [Streptococcus oralis ATCC 35037]	15 kDa	4	4	5	3	2	2
gi|291316778|gb|EFE57214.1| (+10)	transcriptional regulator, DeoR family [Streptococcus oralis ATCC 35037]	29 kDa	2	2	3	1	2	1
gi|291316779|gb|EFE57215.1| (+9)	ribonucleoside-diphosphate reductase, beta subunit [Streptococcus oralis ATCC 35037]	37 kDa	7	5	8	0	2	1
gi|291316783|gb|EFE57219.1| (+6)	phosphoenolpyruvate-protein phosphotransferase [Streptococcus oralis ATCC 35037]	63 kDa	4	6	7	3	2	2
gi|291316794|gb|EFE57230.1| (+5)	large conductance mechanosensitive channel protein [Streptococcus oralis ATCC 35037]	14 kDa	2	2	1	0	0	0
gi|291316806|gb|EFE57242.1| (+8)	glycine hydroxymethyltransferase [Streptococcus oralis ATCC 35037]	45 kDa	3	3	2	0	2	0
gi|291316865|gb|EFE57297.1| (+8)	PTS system sorbose subfamily IIB component [Streptococcus oralis ATCC 35037]	17 kDa	3	4	5	0	1	0
gi|291316894|gb|EFE57326.1| (+10)	ribosomal protein S4 [Streptococcus oralis ATCC 35037]	23 kDa	9	10	9	3	5	5
gi|291316901|gb|EFE57333.1| (+23)	ribosomal protein L33 [Streptococcus oralis ATCC 35037]	6 kDa	0	2	0	4	2	3
gi|291316912|gb|EFE57344.1| (+6)	aspartate--tRNA ligase [Streptococcus oralis ATCC 35037]	66 kDa	2	0	3	0	0	0
gi|291316921|gb|EFE57353.1| (+4)	ABC transporter, solute-binding protein [Streptococcus oralis ATCC 35037]	45 kDa	9	10	8	1	0	1
gi|291316923|gb|EFE57355.1| (+2)	phosphorylase, glycogen/starch/alpha-glucan family [Streptococcus oralis ATCC 35037]	85 kDa	2	3	0	0	0	0
gi|291316935|gb|EFE57367.1| (+9)	UTP--glucose-1-phosphate uridylyltransferase [Streptococcus oralis ATCC 35037]	33 kDa	3	0	2	2	0	2
gi|291316940|gb|EFE57372.1| (+2)	glucose-6-phosphate isomerase [Streptococcus oralis ATCC 35037]	51 kDa	6	10	9	3	4	4
gi|291316946|gb|EFE57376.1| (+9)	transcription termination/antitermination factor NusG [Streptococcus oralis ATCC 35037]	21 kDa	4	3	2	0	2	0
gi|291316961|gb|EFE57391.1| (+10)	acetate kinase [Streptococcus oralis ATCC 35037]	43 kDa	2	3	2	0	0	1
gi|291316998|gb|EFE57426.1| (+6)	translation elongation factor Ts [Streptococcus oralis ATCC 35037]	37 kDa	4	8	4	2	4	3
gi|291316999|gb|EFE57427.1| (+8)	ribosomal protein S2 [Streptococcus oralis ATCC 35037]	32 kDa	18	15	18	9	8	13
gi|291317012|gb|EFE57440.1| (+9)	inosine-5'-monophosphate dehydrogenase [Streptococcus oralis ATCC 35037]	53 kDa	5	0	3	0	0	0
gi|291317036|gb|EFE57464.1| (+7)	ATP-dependent metallopeptidase HflB [Streptococcus oralis ATCC 35037]	71 kDa	2	2	0	0	0	0
gi|291317043|gb|EFE57470.1| (+8)	glutamine synthetase, type I [Streptococcus oralis ATCC 35037]	50 kDa	3	6	4	0	2	1
gi|291317067|gb|EFE57494.1| (+8)	hypothetical protein HMPREF8579_0076 [Streptococcus oralis ATCC 35037]	9 kDa	3	4	5	1	3	1
gi|291317106|gb|EFE57533.1| (+10)	ribosomal protein S7 [Streptococcus oralis ATCC 35037]	18 kDa	15	15	14	9	11	11
gi|291317107|gb|EFE57534.1| (+9)	ribosomal protein S12 [Streptococcus oralis ATCC 35037]	15 kDa	7	8	6	4	5	3
gi|291317116|gb|EFE57543.1| (+10)	hypothetical protein HMPREF8579_0125 [Streptococcus oralis ATCC 35037]	13 kDa	1	2	2	0	2	2
gi|291317117|gb|EFE57544.1| (+10)	ribosomal protein L28 [Streptococcus oralis ATCC 35037]	7 kDa	2	4	3	2	3	3
gi|291317125|gb|EFE57552.1| (+6)	DNA-binding regulatory protein, YebC/PmpR family [Streptococcus oralis ATCC 35037]	26 kDa	5	8	7	1	3	1
gi|291317136|gb|EFE57563.1| (+2)	DNA-directed RNA polymerase, beta' subunit [Streptococcus oralis ATCC 35037]	137 kDa	9	8	5	0	3	0
gi|291317137|gb|EFE57564.1| (+9)	DNA-directed RNA polymerase, beta subunit [Streptococcus oralis ATCC 35037]	134 kDa	4	4	6	0	0	0
gi|291317147|gb|EFE57574.1| (+10)	5'-nucleotidase, lipoprotein e(P4) family [Streptococcus oralis ATCC 35037]	32 kDa	1	0	2	0	0	0
gi|291317167|gb|EFE57594.1| (+10)	ribosomal protein L17 [Streptococcus oralis ATCC 35037]	15 kDa	12	11	11	4	8	5
gi|291317168|gb|EFE57595.1| (+9)	DNA-directed RNA polymerase, alpha subunit [Streptococcus oralis ATCC 35037]	34 kDa	3	3	4	0	2	2
gi|291317170|gb|EFE57597.1| (+10)	30S ribosomal protein S13 [Streptococcus oralis ATCC 35037]	13 kDa	6	8	6	0	3	3
gi|291317172|gb|EFE57599.1| (+7)	adenylate kinase [Streptococcus oralis ATCC 35037]	24 kDa	0	2	3	0	0	0
gi|291317174|gb|EFE57601.1| (+10)	ribosomal protein L15 [Streptococcus oralis ATCC 35037]	15 kDa	2	3	4	1	4	3
gi|291317175|gb|EFE57602.1| (+10)	ribosomal protein L30 [Streptococcus oralis ATCC 35037]	8 kDa	0	5	5	2	3	4
gi|291317176|gb|EFE57603.1| (+9)	ribosomal protein S5 [Streptococcus oralis ATCC 35037]	17 kDa	17	18	14	10	12	10
gi|291317177|gb|EFE57604.1| (+1)	ribosomal protein L18 [Streptococcus oralis ATCC 35037]	14 kDa	10	7	8	9	6	5
gi|291317179|gb|EFE57606.1| (+9)	ribosomal protein S8 [Streptococcus oralis ATCC 35037]	15 kDa	13	13	17	9	11	9
gi|291317180|gb|EFE57607.1| (+23)	ribosomal protein S14p/S29e [Streptococcus oralis ATCC 35037]	7 kDa	3	3	3	3	2	2
gi|291317181|gb|EFE57608.1| (+10)	ribosomal protein L5 [Streptococcus oralis ATCC 35037]	20 kDa	21	21	19	14	16	13
gi|291317182|gb|EFE57609.1| (+10)	ribosomal protein L24 [Streptococcus oralis ATCC 35037]	11 kDa	1	5	6	1	3	4
gi|291317183|gb|EFE57610.1| (+6)	ribosomal protein L14 [Streptococcus oralis ATCC 35037]	13 kDa	11	11	12	8	7	8
gi|291317184|gb|EFE57611.1| (+21)	30S ribosomal protein S17 [Streptococcus oralis ATCC 35037]	10 kDa	1	4	2	1	3	2
gi|291317185|gb|EFE57612.1| (+12)	ribosomal protein L29 [Streptococcus oralis ATCC 35037]	8 kDa	2	1	3	2	1	2
gi|291317186|gb|EFE57613.1| (+8)	ribosomal protein L16 [Streptococcus oralis ATCC 35037]	15 kDa	2	3	5	1	1	1
gi|291317187|gb|EFE57614.1| (+10)	ribosomal protein S3 [Streptococcus oralis ATCC 35037]	24 kDa	8	9	8	2	2	2
gi|291317188|gb|EFE57615.1| (+10)	ribosomal protein L22 [Streptococcus oralis ATCC 35037]	12 kDa	7	10	8	6	7	5
gi|291317189|gb|EFE57616.1| (+22)	ribosomal protein S19 [Streptococcus oralis ATCC 35037]	11 kDa	5	4	3	4	0	2
gi|291317191|gb|EFE57618.1| (+9)	ribosomal protein L23 [Streptococcus oralis ATCC 35037]	11 kDa	5	6	9	8	8	8
gi|291317193|gb|EFE57620.1| (+9)	50S ribosomal protein L3 [Streptococcus oralis ATCC 35037]	22 kDa	3	5	3	4	3	3
gi|291317194|gb|EFE57621.1| (+10)	ribosomal protein S10 [Streptococcus oralis ATCC 35037]	12 kDa	12	9	11	9	9	9
gi|291317295|gb|EFE57722.1| (+3)	LPXTG-motif cell wall anchor domain protein [Streptococcus oralis ATCC 35037]	73 kDa	3	0	3	0	0	0
gi|291317327|gb|EFE57753.1| (+7)	chaperonin GroL [Streptococcus oralis ATCC 35037]	57 kDa	10	14	11	8	8	6
gi|291317350|gb|EFE57776.1| (+9)	ribosome-binding factor A [Streptococcus oralis ATCC 35037]	13 kDa	1	2	1	0	2	0
gi|291317364|gb|EFE57790.1| (+4)	chaperone protein DnaK [Streptococcus oralis ATCC 35037]	65 kDa	3	8	5	0	1	0
gi|291317365|gb|EFE57791.1| (+13)	co-chaperone GrpE [Streptococcus oralis ATCC 35037]	20 kDa	2	2	2	0	1	2
gi|296153674|gb|EFG94491.1|	ATP synthase ab domain protein [Fusobacterium nucleatum subsp. nucleatum ATCC 23726]	66 kDa	18	15	19	20	17	16
gi|296153858|gb|EFG94670.1| (+1)	hypothetical protein HMPREF0397_1753 [Fusobacterium nucleatum subsp. nucleatum ATCC 23726]	18 kDa	3	3	3	2	3	2
gi|296153889|gb|EFG94700.1|	hypothetical protein HMPREF0397_1696 [Fusobacterium nucleatum subsp. nucleatum ATCC 23726]	44 kDa	8	7	7	8	7	7
gi|296153927|gb|EFG94737.1|	outer membrane autotransporter barrel domain protein [Fusobacterium nucleatum subsp. nucleatum ATCC 23726]	361 kDa	120	101	120	112	109	105
gi|296153961|gb|EFG94769.1|	hypothetical protein HMPREF0397_1624, partial [Fusobacterium nucleatum subsp. nucleatum ATCC 23726]	210 kDa	76	66	73	63	57	59
gi|296154047|gb|EFG94852.1|	glutamate dehydrogenase, NAD-specific [Fusobacterium nucleatum subsp. nucleatum ATCC 23726]	46 kDa	45	41	44	40	44	39
gi|296154087|gb|EFG94891.1| (+2)	tyrosine--tRNA ligase [Fusobacterium nucleatum subsp. nucleatum ATCC 23726]	46 kDa	4	6	4	4	5	3
gi|296154171|gb|EFG94973.1|	hypothetical protein HMPREF0397_1414, partial [Fusobacterium nucleatum subsp. nucleatum ATCC 23726]	219 kDa	65	59	63	54	57	56
gi|296154288|gb|EFG95089.1|	TonB-dependent receptor [Fusobacterium nucleatum subsp. nucleatum ATCC 23726]	82 kDa	24	19	15	33	22	26
gi|296154307|gb|EFG95107.1|	autotransporter beta-domain protein [Fusobacterium nucleatum subsp. nucleatum ATCC 23726]	252 kDa	97	73	94	69	57	69
gi|296154427|gb|EFG95224.1| (+1)	hypothetical protein HMPREF0397_1175 [Fusobacterium nucleatum subsp. nucleatum ATCC 23726]	54 kDa	2	0	2	0	0	0
gi|296154443|gb|EFG95238.1|	autotransporter beta-domain protein, partial [Fusobacterium nucleatum subsp. nucleatum ATCC 23726]	248 kDa	122	109	112	115	111	107
gi|296154445|gb|EFG95239.1|	hypothetical protein HMPREF0397_1154, partial [Fusobacterium nucleatum subsp. nucleatum ATCC 23726]	183 kDa	59	59	58	82	71	74
gi|296154460|gb|EFG95252.1|	phosphate acetyltransferase [Fusobacterium nucleatum subsp. nucleatum ATCC 23726]	36 kDa	29	26	27	23	25	22
gi|296154673|gb|EFG95459.1|	MORN repeat protein [Fusobacterium nucleatum subsp. nucleatum ATCC 23726]	20 kDa	3	3	3	2	2	2
gi|296154682|gb|EFG95468.1|	pyridoxamine 5'-phosphate oxidase family protein [Fusobacterium nucleatum subsp. nucleatum ATCC 23726]	15 kDa	8	17	10	19	14	19
gi|296154887|gb|EFG95669.1| (+1)	RNA polymerase sigma factor RpoD [Fusobacterium nucleatum subsp. nucleatum ATCC 23726]	49 kDa	7	7	5	4	3	4
gi|296154889|gb|EFG95671.1|	hypothetical protein HMPREF0397_0661 [Fusobacterium nucleatum subsp. nucleatum ATCC 23726]	64 kDa	17	18	17	14	16	13
gi|296154925|gb|EFG95707.1|	autotransporter beta-domain protein [Fusobacterium nucleatum subsp. nucleatum ATCC 23726]	238 kDa	0	0	6	0	5	3
gi|296154973|gb|EFG95755.1| (+1)	hypothetical protein HMPREF0397_0745 [Fusobacterium nucleatum subsp. nucleatum ATCC 23726]	46 kDa	6	5	5	7	7	7
gi|296154987|gb|EFG95768.1|	7TM-HD extracellular [Fusobacterium nucleatum subsp. nucleatum ATCC 23726]	81 kDa	8	4	5	3	3	5
gi|296155062|gb|EFG95841.1|	3-deoxy-8-phosphooctulonate synthase [Fusobacterium nucleatum subsp. nucleatum ATCC 23726]	33 kDa	3	4	5	2	2	4
gi|296155092|gb|EFG95870.1|	tetratricopeptide repeat protein [Fusobacterium nucleatum subsp. nucleatum ATCC 23726]	96 kDa	9	8	7	7	6	7
gi|296155098|gb|EFG95876.1|	phosphoenolpyruvate-dependent sugar phosphotransferase system, EIIA 2 [Fusobacterium nucleatum subsp. nucleatum ATCC 23726]	67 kDa	4	5	5	5	0	0
gi|296155104|gb|EFG95882.1|	outer membrane autotransporter barrel domain protein [Fusobacterium nucleatum subsp. nucleatum ATCC 23726]	400 kDa	30	32	27	22	25	24
gi|296155197|gb|EFG95972.1| (+3)	citrate (pro-3S)-lyase, beta subunit [Fusobacterium nucleatum subsp. nucleatum ATCC 23726]	33 kDa	8	6	10	10	10	6
gi|296155294|gb|EFG96065.1| (+7)	hypothetical protein HMPREF0397_0207 [Fusobacterium nucleatum subsp. nucleatum ATCC 23726]	17 kDa	5	5	7	2	5	5
gi|296155307|gb|EFG96078.1|	von Willebrand factor type A domain protein [Fusobacterium nucleatum subsp. nucleatum ATCC 23726]	59 kDa	0	1	1	3	1	2
gi|296155340|gb|EFG96111.1|	hypothetical protein HMPREF0397_0253 [Fusobacterium nucleatum subsp. nucleatum ATCC 23726]	135 kDa	5	0	0	0	0	4
gi|296155341|gb|EFG96112.1|	threonine--tRNA ligase [Fusobacterium nucleatum subsp. nucleatum ATCC 23726]	74 kDa	16	9	13	7	11	10
gi|296155433|gb|EFG96203.1| (+3)	putative permease [Fusobacterium nucleatum subsp. nucleatum ATCC 23726]	46 kDa	2	3	2	0	2	1
gi|296155531|gb|EFG96296.1|	hypothetical protein HMPREF0397_0026 [Fusobacterium nucleatum subsp. nucleatum ATCC 23726]	171 kDa	12	11	8	6	8	4
gi|296155552|gb|EFG96317.1| (+6)	precorrin-8X methylmutase [Fusobacterium nucleatum subsp. nucleatum ATCC 23726]	24 kDa	0	3	0	2	4	2
gi|296155596|gb|EFG96361.1| (+1)	HPr(Ser) kinase/phosphatase [Fusobacterium nucleatum subsp. nucleatum ATCC 23726]	71 kDa	2	0	0	0	1	1
gi|307623309|gb|EFO02300.1| (+6)	triose-phosphate isomerase [Streptococcus oralis ATCC 35037]	26 kDa	11	11	13	7	11	6
gi|307623786|gb|EFO02771.1| (+6)	conserved hypothetical protein [Streptococcus oralis ATCC 35037]	10 kDa	1	1	2	0	2	3
gi|307623805|gb|EFO02790.1| (+6)	ribosomal protein L2 [Streptococcus oralis ATCC 35037]	30 kDa	13	12	10	7	5	2
gi|307623980|gb|EFO02962.1| (+8)	putative DNA-directed RNA polymerase, delta subunit [Streptococcus oralis ATCC 35037]	22 kDa	0	2	0	0	0	2
gi|315187597|gb|EFU21351.1| (+11)	flavodoxin [Streptococcus anginosus F0211]	16 kDa	0	2	0	2	2	2
gi|315187620|gb|EFU21374.1| (+1)	LPXTG-motif cell wall anchor domain protein [Streptococcus anginosus F0211]	77 kDa	8	6	7	6	5	7
gi|315187638|gb|EFU21392.1| (+9)	galactose-6-phosphate isomerase subunit LacB [Streptococcus anginosus F0211]	19 kDa	0	0	2	0	0	0
gi|315187714|gb|EFU21468.1| (+1)	phosphoglycerate mutase 1 family [Streptococcus anginosus F0211]	28 kDa	10	8	9	6	10	8
gi|315187716|gb|EFU21470.1| (+9)	DNA-binding protein HU [Streptococcus anginosus F0211]	10 kDa	12	10	9	9	10	10
gi|315187797|gb|EFU21544.1| (+6)	PTS system IIBC component [Streptococcus anginosus F0211]	78 kDa	1	2	0	0	0	1
gi|315187857|gb|EFU21593.1| (+8)	basic membrane protein [Streptococcus anginosus F0211]	37 kDa	2	3	2	3	2	3
gi|315187874|gb|EFU21610.1| (+11)	phosphopyruvate hydratase [Streptococcus anginosus F0211]	47 kDa	24	23	24	19	15	18
gi|315187892|gb|EFU21628.1|	30S ribosomal protein S1 [Streptococcus anginosus F0211]	44 kDa	0	0	9	0	0	0
gi|315187894|gb|EFU21630.1| (+12)	L-lactate dehydrogenase [Streptococcus anginosus F0211]	37 kDa	0	0	3	0	0	0
gi|315187897|gb|EFU21633.1| (+5)	pyridine nucleotide-disulfide oxidoreductase [Streptococcus anginosus F0211]	47 kDa	0	0	4	0	0	3
gi|315187965|gb|EFU21701.1| (+1)	LPXTG-motif cell wall anchor domain protein [Streptococcus anginosus F0211]	84 kDa	0	0	3	0	0	1
gi|315187975|gb|EFU21711.1| (+8)	ribosomal protein S16 [Streptococcus anginosus F0211]	14 kDa	2	3	3	1	3	3
gi|315188092|gb|EFU21821.1| (+11)	ribosomal protein S2 [Streptococcus anginosus F0211]	32 kDa	12	11	10	7	0	8
gi|315188099|gb|EFU21828.1| (+11)	ribosomal protein L36 [Streptococcus anginosus F0211]	4 kDa	2	2	2	1	2	0
gi|315188109|gb|EFU21838.1| (+9)	ribosomal protein S8 [Streptococcus anginosus F0211]	15 kDa	3	9	13	3	4	2
gi|315188113|gb|EFU21842.1| (+10)	ribosomal protein L14 [Streptococcus anginosus F0211]	13 kDa	5	8	7	4	0	0
gi|315188212|gb|EFU21938.1| (+12)	translation elongation factor Tu [Streptococcus anginosus F0211]	44 kDa	16	22	14	14	13	16
gi|315188213|gb|EFU21939.1| (+4)	triose-phosphate isomerase [Streptococcus anginosus F0211]	27 kDa	9	9	11	5	12	5
gi|315188264|gb|EFU21990.1| (+1)	peptidase, S8/S53 family [Streptococcus anginosus F0211]	88 kDa	0	2	0	0	0	0
gi|315188351|gb|EFU22077.1| (+12)	hypothetical protein HMPREF0813_01431 [Streptococcus anginosus F0211]	6 kDa	2	0	0	0	2	0
gi|315188419|gb|EFU22145.1| (+7)	ribosomal protein L10 [Streptococcus anginosus F0211]	17 kDa	10	11	12	7	8	7
gi|315188420|gb|EFU22146.1| (+12)	ribosomal protein L7/L12 [Streptococcus anginosus F0211]	12 kDa	10	13	9	9	12	10
gi|315188484|gb|EFU22197.1| (+12)	universal stress family protein [Streptococcus anginosus F0211]	17 kDa	4	4	4	4	4	2
gi|315188525|gb|EFU22235.1| (+9)	glyceraldehyde-3-phosphate dehydrogenase, type I [Streptococcus anginosus F0211]	36 kDa	22	24	22	17	18	18
gi|315188528|gb|EFU22238.1| (+10)	ribosomal protein S7 [Streptococcus anginosus F0211]	18 kDa	9	10	9	5	6	8
gi|315188576|gb|EFU22285.1| (+8)	thioredoxin [Streptococcus anginosus F0211]	11 kDa	0	0	2	0	1	0
gi|315188784|gb|EFU22490.1| (+12)	PTS system, mannose/fructose/sorbose family, IID component [Streptococcus anginosus F0211]	33 kDa	1	2	0	1	1	0
gi|315188852|gb|EFU22557.1| (+6)	PTS system fructose IIA component [Streptococcus anginosus F0211]	15 kDa	3	2	3	5	3	5
gi|315188853|gb|EFU22558.1| (+10)	PTS system sorbose subfamily IIB component [Streptococcus anginosus F0211]	18 kDa	0	1	2	2	2	1
gi|315188917|gb|EFU22621.1| (+7)	DivIVA domain protein [Streptococcus anginosus F0211]	30 kDa	4	5	4	2	3	0
gi|315188976|gb|EFU22680.1| (+6)	peroxiredoxin [Streptococcus anginosus F0211]	21 kDa	5	7	8	4	5	4
gi|315189016|gb|EFU22720.1| (+12)	fructose-1,6-bisphosphate aldolase, class II [Streptococcus anginosus F0211]	32 kDa	12	14	15	8	12	12
gi|315189064|gb|EFU22767.1| (+6)	ornithine carbamoyltransferase [Streptococcus anginosus F0211]	38 kDa	11	14	12	8	12	7
gi|315189065|gb|EFU22768.1| (+5)	arginine deiminase [Streptococcus anginosus F0211]	46 kDa	13	16	14	10	10	7
gi|315189247|gb|EFU22945.1| (+8)	dihydroxyacetone kinase, phosphotransfer subunit [Streptococcus anginosus F0211]	13 kDa	1	1	0	2	1	1
gi|315189269|gb|EFU22965.1| (+12)	ribosomal protein L19 [Streptococcus anginosus F0211]	13 kDa	13	13	13	10	11	8
gi|315189334|gb|EFU23029.1| (+2)	hypothetical protein HMPREF0813_00271 [Streptococcus anginosus F0211]	22 kDa	2	2	2	1	2	2
gi|315189495|gb|EFU23189.1| (+1)	ribosomal protein L20 [Streptococcus anginosus F0211]	14 kDa	7	4	5	3	2	0
gi|315189636|gb|EFU23328.1| (+9)	co-chaperone GrpE [Streptococcus anginosus F0211]	20 kDa	0	1	0	0	1	2
gi|315314186|gb|EFU62231.1| (+3)	CsbD-like protein [Streptococcus oralis ATCC 49296]	10 kDa	0	2	0	0	1	1
gi|315314193|gb|EFU62238.1| (+2)	Cof-like hydrolase [Streptococcus oralis ATCC 49296]	52 kDa	0	2	2	0	0	1
gi|315314209|gb|EFU62254.1| (+2)	flavin reductase [Streptococcus oralis ATCC 49296]	20 kDa	7	7	7	2	6	1
gi|315314250|gb|EFU62295.1|	phosphoglycerate mutase 1 family [Streptococcus oralis ATCC 49296]	26 kDa	16	16	14	8	15	11
gi|315314295|gb|EFU62340.1|	putative N-acetylneuraminate lyase [Streptococcus oralis ATCC 49296]	33 kDa	14	11	11	4	8	7
gi|315314300|gb|EFU62345.1|	ABC transporter, solute-binding protein [Streptococcus oralis ATCC 49296]	48 kDa	13	12	9	4	3	6
gi|315314301|gb|EFU62346.1| (+3)	putative N-acetylmannosamine-6-phosphate epimerase [Streptococcus oralis ATCC 49296]	27 kDa	10	7	9	2	6	4
gi|315314321|gb|EFU62366.1| (+4)	ABC transporter, ATP-binding protein [Streptococcus oralis ATCC 49296]	26 kDa	3	2	2	0	0	0
gi|315314374|gb|EFU62419.1|	DegT/DnrJ/EryC1/StrS aminotransferase family protein [Streptococcus oralis ATCC 49296]	47 kDa	0	1	3	0	0	0
gi|315314417|gb|EFU62461.1| (+5)	ABC transporter, substrate-binding protein, family 3, partial [Streptococcus oralis ATCC 49296]	29 kDa	0	2	0	0	0	0
gi|315314441|gb|EFU62485.1|	putative cross-wall-targeting lipoprotein signal [Streptococcus oralis ATCC 49296]	239 kDa	31	27	26	15	18	11
gi|315314442|gb|EFU62486.1|	putative glucosamine-6-phosphate deaminase [Streptococcus oralis ATCC 49296]	26 kDa	0	3	2	0	2	0
gi|315314451|gb|EFU62495.1|	pilin isopeptide linkage domain protein [Streptococcus oralis ATCC 49296]	124 kDa	3	0	2	0	2	0
gi|315314453|gb|EFU62497.1|	Gram-positive signal peptide protein, YSIRK family [Streptococcus oralis ATCC 49296]	259 kDa	3	3	4	0	0	0
gi|315314462|gb|EFU62506.1|	ROK family protein [Streptococcus oralis ATCC 49296]	34 kDa	5	6	5	2	3	2
gi|315314487|gb|EFU62531.1| (+1)	ABC transporter, substrate-binding protein, family 5 [Streptococcus oralis ATCC 49296]	73 kDa	4	1	0	0	0	2
gi|315314545|gb|EFU62588.1| (+5)	L-lactate dehydrogenase [Streptococcus oralis ATCC 49296]	35 kDa	15	17	14	11	12	11
gi|315314551|gb|EFU62594.1| (+1)	hypothetical protein HMPREF8578_1605 [Streptococcus oralis ATCC 49296]	23 kDa	0	2	2	0	0	0
gi|315314572|gb|EFU62615.1| (+4)	ABC transporter, ATP-binding protein [Streptococcus oralis ATCC 49296]	55 kDa	2	2	0	0	0	0
gi|315314573|gb|EFU62616.1| (+2)	basic membrane protein [Streptococcus oralis ATCC 49296]	37 kDa	12	8	11	2	5	3
gi|315314575|gb|EFU62618.1| (+5)	deoxyribose-phosphate aldolase [Streptococcus oralis ATCC 49296]	23 kDa	0	1	2	1	1	0
gi|315314602|gb|EFU62645.1| (+7)	KH domain protein [Streptococcus oralis ATCC 49296]	9 kDa	2	1	1	1	1	1
gi|315314610|gb|EFU62653.1| (+5)	superoxide dismutase, Mn/Fe family [Streptococcus oralis ATCC 49296]	22 kDa	8	9	8	4	5	5
gi|315314637|gb|EFU62680.1| (+2)	hypothetical protein HMPREF8578_1691 [Streptococcus oralis ATCC 49296]	13 kDa	0	1	1	1	3	3
gi|315314777|gb|EFU62819.1| (+2)	hypothetical protein HMPREF8578_1505 [Streptococcus oralis ATCC 49296]	43 kDa	12	10	12	2	3	4
gi|315314779|gb|EFU62821.1|	phosphoglucomutase/phosphomannomutase, alpha/beta/alpha domain II [Streptococcus oralis ATCC 49296]	63 kDa	8	9	8	1	1	2
gi|315314780|gb|EFU62822.1|	putative bacteriocin transport accessory protein [Streptococcus oralis ATCC 49296]	13 kDa	2	9	6	7	11	9
gi|315314844|gb|EFU62885.1|	nitroreductase family protein [Streptococcus oralis ATCC 49296]	23 kDa	4	2	4	0	3	0
gi|315314861|gb|EFU62902.1| (+3)	ferritin-like protein [Streptococcus oralis ATCC 49296]	20 kDa	10	10	11	9	8	9
gi|315314872|gb|EFU62913.1|	pyridine nucleotide-disulfide oxidoreductase [Streptococcus oralis ATCC 49296]	47 kDa	7	7	10	1	4	5
gi|315314881|gb|EFU62922.1| (+3)	fructose-1,6-bisphosphate aldolase, class II [Streptococcus oralis ATCC 49296]	31 kDa	21	21	23	15	19	20
gi|315314898|gb|EFU62939.1| (+2)	putative bacteriocin export ABC transporter, lactococcin 972 group [Streptococcus oralis ATCC 49296]	24 kDa	2	2	2	0	1	2
gi|315314903|gb|EFU62944.1|	orotate phosphoribosyltransferase [Streptococcus oralis ATCC 49296]	23 kDa	4	5	4	2	4	4
gi|315314922|gb|EFU62963.1|	pyruvate oxidase [Streptococcus oralis ATCC 49296]	65 kDa	4	4	5	1	3	0
gi|315314929|gb|EFU62970.1|	TipAS antibiotic-recognition domain protein [Streptococcus oralis ATCC 49296]	28 kDa	0	3	2	0	2	0
gi|315314956|gb|EFU62997.1| (+3)	hypothetical protein HMPREF8578_1137 [Streptococcus oralis ATCC 49296]	11 kDa	0	1	1	0	2	1
gi|315314975|gb|EFU63016.1| (+1)	septation ring formation regulator EzrA [Streptococcus oralis ATCC 49296]	66 kDa	4	0	3	0	0	0
gi|315314978|gb|EFU63019.1|	Gram-positive signal peptide protein, YSIRK family [Streptococcus oralis ATCC 49296]	165 kDa	4	6	2	0	1	1
gi|315314985|gb|EFU63026.1|	flavin reductase [Streptococcus oralis ATCC 49296]	23 kDa	10	8	8	2	6	2
gi|315315041|gb|EFU63082.1| (+7)	ribosomal protein L19 [Streptococcus oralis ATCC 49296]	13 kDa	14	14	14	10	11	11
gi|315315051|gb|EFU63092.1| (+7)	ribosomal protein L21 [Streptococcus oralis ATCC 49296]	11 kDa	1	2	1	0	1	0
gi|315315066|gb|EFU63107.1| (+6)	ribosome recycling factor [Streptococcus oralis ATCC 49296]	21 kDa	6	7	6	2	8	5
gi|315315100|gb|EFU63141.1| (+4)	phosphopentomutase [Streptococcus oralis ATCC 49296]	44 kDa	0	1	2	0	1	0
gi|315315102|gb|EFU63143.1| (+7)	purine nucleoside phosphorylase I, inosine and guanosine-specific [Streptococcus oralis ATCC 49296]	29 kDa	1	2	1	0	1	0
gi|315315139|gb|EFU63180.1| (+1)	6-phosphofructokinase [Streptococcus oralis ATCC 49296]	35 kDa	10	9	6	1	6	3
gi|315315140|gb|EFU63181.1|	pyruvate kinase [Streptococcus oralis ATCC 49296]	55 kDa	6	11	8	2	2	2
gi|315315195|gb|EFU63236.1|	LicC protein [Streptococcus oralis ATCC 49296]	27 kDa	1	2	2	0	0	0
gi|315315197|gb|EFU63238.1|	hypothetical protein HMPREF8578_1378 [Streptococcus oralis ATCC 49296]	11 kDa	0	4	1	0	3	2
gi|315315201|gb|EFU63242.1|	galactose-6-phosphate isomerase, LacB subunit [Streptococcus oralis ATCC 49296]	19 kDa	10	10	10	2	7	5
gi|315315241|gb|EFU63281.1|	protein phosphatase 2C [Streptococcus oralis ATCC 49296]	27 kDa	0	2	0	0	0	0
gi|315315280|gb|EFU63320.1| (+3)	ABC transporter, ATP-binding protein [Streptococcus oralis ATCC 49296]	42 kDa	10	12	9	4	6	6
gi|315315285|gb|EFU63325.1|	redoxin family protein [Streptococcus oralis ATCC 49296]	18 kDa	7	9	9	5	7	7
gi|315315286|gb|EFU63326.1| (+2)	manganese ABC transporter substrate-binding lipoprotein [Streptococcus oralis ATCC 49296]	35 kDa	12	9	11	2	2	1
gi|315315314|gb|EFU63353.1| (+3)	50S ribosomal protein L4 [Streptococcus oralis ATCC 49296]	22 kDa	9	7	9	7	7	6
gi|315315328|gb|EFU63367.1| (+1)	ribosomal protein L6 [Streptococcus oralis ATCC 49296]	20 kDa	5	10	9	7	7	5
gi|315315356|gb|EFU63395.1|	hypothetical protein HMPREF8578_0668 [Streptococcus oralis ATCC 49296]	7 kDa	1	1	2	0	1	0
gi|315315433|gb|EFU63472.1| (+1)	RecA protein [Streptococcus oralis ATCC 49296]	41 kDa	3	4	5	0	0	0
gi|315315482|gb|EFU63521.1| (+1)	DAK2 domain fusion protein YloV [Streptococcus oralis ATCC 49296]	60 kDa	13	12	12	1	4	1
gi|315315493|gb|EFU63532.1| (+1)	translation elongation factor G [Streptococcus oralis ATCC 49296]	77 kDa	15	25	19	7	7	9
gi|315315506|gb|EFU63545.1| (+2)	formate C-acetyltransferase [Streptococcus oralis ATCC 49296]	87 kDa	25	26	25	7	5	8
gi|315315509|gb|EFU63548.1|	S-ribosylhomocysteinase LuxS [Streptococcus oralis ATCC 49296]	18 kDa	2	1	1	1	1	2
gi|315315556|gb|EFU63595.1|	trigger factor [Streptococcus oralis ATCC 49296]	47 kDa	6	4	9	0	1	0
gi|315315566|gb|EFU63605.1|	serine--tRNA ligase [Streptococcus oralis ATCC 49296]	48 kDa	3	0	2	0	0	0
gi|315315574|gb|EFU63613.1|	[acyl-carrier-protein] S-malonyltransferase [Streptococcus oralis ATCC 49296]	33 kDa	0	4	1	0	1	0
gi|315315575|gb|EFU63614.1|	3-oxoacyl-[acyl-carrier-protein] reductase [Streptococcus oralis ATCC 49296]	26 kDa	10	10	11	2	8	8
gi|315315593|gb|EFU63632.1|	aspartyl/glutamyl-tRNA(Asn/Gln) amidotransferase, A subunit [Streptococcus oralis ATCC 49296]	52 kDa	2	2	3	0	0	0
gi|315315625|gb|EFU63663.1| (+1)	ABC transporter, solute-binding protein [Streptococcus oralis ATCC 49296]	57 kDa	18	13	15	4	8	8
gi|315315709|gb|EFU63746.1| (+4)	hypoxanthine phosphoribosyltransferase [Streptococcus oralis ATCC 49296]	20 kDa	1	3	5	0	0	4
gi|315315752|gb|EFU63789.1|	ribosomal subunit interface protein [Streptococcus oralis ATCC 49296]	21 kDa	6	7	5	5	4	5
gi|315315799|gb|EFU63835.1|	CoA binding domain protein [Streptococcus oralis ATCC 49296]	16 kDa	1	3	0	2	2	1
gi|315315800|gb|EFU63836.1| (+5)	ribose-phosphate diphosphokinase [Streptococcus oralis ATCC 49296]	36 kDa	1	2	0	0	0	0
gi|315315804|gb|EFU63840.1| (+5)	dUTP diphosphatase [Streptococcus oralis ATCC 49296]	16 kDa	0	3	3	0	1	0
gi|315315911|gb|EFU63945.1| (+1)	glyceraldehyde-3-phosphate dehydrogenase, type I [Streptococcus oralis ATCC 49296]	37 kDa	25	26	24	20	19	18
gi|315315915|gb|EFU63949.1| (+6)	preprotein translocase, YajC subunit [Streptococcus oralis ATCC 49296]	12 kDa	4	1	0	0	0	0
gi|315316002|gb|EFU64035.1|	hypothetical protein HMPREF8578_0123 [Streptococcus oralis ATCC 49296]	20 kDa	4	3	3	1	0	2
gi|315316003|gb|EFU64036.1|	hypothetical protein HMPREF8578_0124 [Streptococcus oralis ATCC 49296]	17 kDa	8	6	6	5	6	6
gi|315316013|gb|EFU64046.1| (+3)	WXG100 family type VII secretion target [Streptococcus oralis ATCC 49296]	11 kDa	6	7	8	7	7	6
gi|315316020|gb|EFU64053.1| (+6)	ribosomal protein L13 [Streptococcus oralis ATCC 49296]	16 kDa	13	11	12	8	11	8
gi|315316036|gb|EFU64069.1|	oligopeptide-binding protein AmiA [Streptococcus oralis ATCC 49296]	73 kDa	5	5	3	0	0	1
gi|315316077|gb|EFU64110.1| (+5)	GTP cyclohydrolase I [Streptococcus oralis ATCC 49296]	21 kDa	2	2	2	0	0	0
gi|315316083|gb|EFU64116.1|	PTS system, mannose/fructose/sorbose family, IIB component [Streptococcus oralis ATCC 49296]	36 kDa	7	9	11	3	3	3
gi|315316141|gb|EFU64171.1| (+1)	hypothetical protein HMPREF8578_0028 [Streptococcus oralis ATCC 49296]	29 kDa	2	0	0	0	0	0
gi|315316153|gb|EFU64183.1| (+1)	histidine triad domain protein [Streptococcus oralis ATCC 49296]	15 kDa	1	2	1	1	1	3
gi|315316162|gb|EFU64192.1|	LPXTG-motif cell wall anchor domain protein [Streptococcus oralis ATCC 49296]	141 kDa	7	0	3	0	0	0
gi|315316170|gb|EFU64200.1|	putative cross-wall-targeting lipoprotein signal [Streptococcus oralis ATCC 49296]	170 kDa	21	19	23	16	16	19
gi|315316171|gb|EFU64201.1|	phosphoglycerate kinase [Streptococcus oralis ATCC 49296]	42 kDa	10	15	13	6	11	8
gi|319810757|gb|EFW07084.1| (+1)	30S ribosomal protein S5 [Streptococcus anginosus 1_2_62CV]	17 kDa	9	11	9	5	8	6
gi|319811478|gb|EFW07773.1| (+9)	arginine-ornithine antiporter [Streptococcus anginosus 1_2_62CV]	54 kDa	1	2	1	0	1	1
gi|319811479|gb|EFW07774.1| (+9)	carbamate kinase [Streptococcus anginosus 1_2_62CV]	34 kDa	1	1	2	0	2	1
gi|325473118|gb|EGC76314.1| (+11)	OppA protein [Treponema denticola F0402]	67 kDa	14	9	9	2	16	12
gi|325473221|gb|EGC76416.1| (+18)	elongation factor Tu [Treponema denticola F0402]	44 kDa	0	0	0	0	5	0
gi|325473382|gb|EGC76577.1| (+21)	ornithine carbamoyltransferase [Treponema denticola F0402]	38 kDa	0	2	0	0	2	0
gi|325473454|gb|EGC76649.1| (+13)	flagellar filament core protein [Treponema denticola F0402]	32 kDa	4	4	5	2	4	3
gi|325473515|gb|EGC76708.1| (+15)	pyruvate ferredoxin/flavodoxin oxidoreductase [Treponema denticola F0402]	131 kDa	0	4	4	0	5	0
gi|325473532|gb|EGC76725.1| (+17)	protein-export membrane protein SecD [Treponema denticola F0402]	65 kDa	0	0	0	0	3	0
gi|325473713|gb|EGC76902.1| (+14)	membrane lipoprotein TmpC [Treponema denticola F0402]	38 kDa	4	4	4	0	6	3
gi|325473967|gb|EGC77155.1| (+15)	flagellar filament outer layer protein FlaA [Treponema denticola F0402]	27 kDa	0	2	0	0	2	0
gi|325474046|gb|EGC77234.1| (+17)	flagellar filament core protein [Treponema denticola F0402]	31 kDa	0	2	0	0	2	0
gi|325474047|gb|EGC77235.1| (+11)	flagellar filament core protein [Treponema denticola F0402]	31 kDa	2	3	4	0	7	4
gi|325474066|gb|EGC77254.1| (+20)	chromosome partition protein SmC [Treponema denticola F0402]	112 kDa	0	2	0	0	2	0
gi|325474082|gb|EGC77270.1| (+15)	pathogen-specific surface antigen [Treponema denticola F0402]	23 kDa	2	2	1	1	4	2
gi|325474176|gb|EGC77364.1| (+19)	glycine dehydrogenase subunit 2 [Treponema denticola F0402]	53 kDa	1	2	2	0	1	1
gi|325474264|gb|EGC77452.1| (+14)	flagellar filament outer layer protein [Treponema denticola F0402]	39 kDa	8	11	7	6	15	11
gi|325474424|gb|EGC77611.1| (+18)	glycine reductase complex proprotein GrdE2 [Treponema denticola F0402]	46 kDa	1	2	1	0	1	0
gi|325474481|gb|EGC77668.1| (+17)	outer membrane hemin-binding protein [Treponema denticola F0402]	45 kDa	0	2	1	0	3	0
gi|325474680|gb|EGC77866.1| (+17)	urocanate hydratase [Treponema denticola F0402]	75 kDa	0	0	0	0	4	0
gi|325474852|gb|EGC78038.1| (+17)	50S ribosomal protein L7/L12 [Treponema denticola F0402]	13 kDa	0	1	0	0	2	1
gi|325474968|gb|EGC78154.1| (+18)	hypothetical protein HMPREF9353_01001 [Treponema denticola F0402]	75 kDa	0	0	0	2	0	0
gi|325475068|gb|EGC78254.1| (+15)	galactose/glucose-binding lipoprotein [Treponema denticola F0402]	43 kDa	1	1	1	0	2	1
gi|325475170|gb|EGC78355.1| (+20)	hypothetical protein HMPREF9353_00369 [Treponema denticola F0402]	30 kDa	2	2	0	3	2	2
gi|325475183|gb|EGC78368.1| (+16)	hypothetical protein HMPREF9353_00382 [Treponema denticola F0402]	49 kDa	2	2	2	1	2	1
gi|331265709|ref|YP_004325339.1|	DNA translocase FtsK [Streptococcus oralis Uo5]	173 kDa	0	0	0	1	0	2
gi|331266217|ref|YP_004325847.1|	DNA gyrase subunit A [Streptococcus oralis Uo5]	92 kDa	0	0	0	0	2	0
gi|331267003|ref|YP_004326633.1| (+1)	beta-N-acetylhexosaminidase [Streptococcus oralis Uo5]	304 kDa	0	2	3	0	0	0
gi|331267320|ref|YP_004326950.1|	peptidoglycan branched peptide synthesis protein, alanine adding enzyme [Streptococcus oralis Uo5]	47 kDa	0	2	0	0	0	0
gi|333766799|gb|EGL44082.1| (+2)	Gram-positive signal peptide protein, YSIRK family [Streptococcus anginosus SK52 = DSM 20563]	147 kDa	0	0	0	2	2	0
gi|333768556|gb|EGL45735.1| (+2)	peptidyl-prolyl cis-trans isomerase, cyclophilin-type [Streptococcus anginosus SK52 = DSM 20563]	29 kDa	2	0	2	0	0	0
gi|333768678|gb|EGL45851.1| (+3)	PTS system fructose IIA component [Streptococcus anginosus SK52 = DSM 20563]	15 kDa	2	0	1	0	1	1
gi|333769662|gb|EGL46760.1|	purine nucleoside phosphorylase [Streptococcus anginosus SK52 = DSM 20563]	23 kDa	3	3	2	0	0	0
gi|333770347|gb|EGL47388.1| (+6)	DAK2 domain fusion protein YloV [Streptococcus anginosus SK52 = DSM 20563]	60 kDa	6	6	7	1	2	0
gi|339885519|gb|EGQ75235.1|	GntR family transcriptional regulator [Fusobacterium nucleatum subsp. animalis ATCC 51191]	13 kDa	0	2	0	0	0	0
gi|339888815|gb|EGQ78245.1|	major outer membrane protein [Fusobacterium nucleatum subsp. animalis ATCC 51191]	41 kDa	11	0	0	0	0	0
gi|339889618|gb|EGQ78890.1| (+4)	lipoprotein [Fusobacterium nucleatum subsp. animalis ATCC 51191]	43 kDa	0	0	5	0	0	0
gi|339890184|gb|EGQ79350.1| (+4)	hypothetical protein HMPREF9094_1623 [Fusobacterium nucleatum subsp. animalis ATCC 51191]	29 kDa	1	2	2	1	0	1
gi|339890664|gb|EGQ79757.1| (+5)	ATP-dependent protease LonB [Fusobacterium nucleatum subsp. animalis ATCC 51191]	86 kDa	2	2	2	1	2	1
gi|339890852|gb|EGQ79917.1|	hypothetical protein HMPREF9094_1047 [Fusobacterium nucleatum subsp. animalis ATCC 51191]	22 kDa	0	2	0	0	2	0
gi|339891177|gb|EGQ80194.1|	galactoside ABC superfamily ATP binding cassette transporter, binding protein [Fusobacterium nucleatum subsp. animalis ATCC 51191]	36 kDa	19	21	18	17	16	17
gi|339891205|gb|EGQ80217.1| (+7)	adenylate kinase [Fusobacterium nucleatum subsp. animalis ATCC 51191]	23 kDa	2	7	6	9	9	7
gi|339891316|gb|EGQ80312.1|	tryptophan 2,3-dioxygenase [Fusobacterium nucleatum subsp. animalis ATCC 51191]	62 kDa	57	57	64	55	56	55
gi|339891334|gb|EGQ80327.1| (+3)	NADH dehydrogenase (ubiquinone), RnfC subunit [Fusobacterium nucleatum subsp. animalis ATCC 51191]	48 kDa	0	0	14	0	0	0
gi|339891377|gb|EGQ80366.1|	outer membrane protein [Fusobacterium nucleatum subsp. animalis ATCC 51191]	224 kDa	42	38	36	33	34	36
gi|339891766|gb|EGQ80707.1|	outer membrane protein [Fusobacterium nucleatum subsp. animalis ATCC 51191]	208 kDa	5	0	0	2	0	0
gi|34540044|ref|NP_904523.1| (+10)	putative lipoprotein [Porphyromonas gingivalis W83]	51 kDa	2	2	0	0	0	0
gi|34540160|ref|NP_904639.1| (+1)	histidine ammonia-lyase [Porphyromonas gingivalis W83]	55 kDa	0	3	0	0	0	0
gi|34540176|ref|NP_904655.1|	methionine gamma-lyase [Porphyromonas gingivalis W83]	43 kDa	1	6	3	3	2	4
gi|34540215|ref|NP_904694.1| (+7)	elongation factor Tu [Porphyromonas gingivalis W83]	44 kDa	22	22	26	25	23	28
gi|34540484|ref|NP_904963.1| (+4)	succinate-semialdehyde dehydrogenase [Porphyromonas gingivalis W83]	48 kDa	1	5	2	3	0	2
gi|34540803|ref|NP_905282.1| (+12)	hypothetical protein PG1067 [Porphyromonas gingivalis W83]	14 kDa	1	2	2	1	1	0
gi|34541211|ref|NP_905690.1| (+1)	CobN/magnesium chelatase [Porphyromonas gingivalis W83]	163 kDa	4	2	2	2	2	1
gi|34541256|ref|NP_905735.1| (+2)	aminopeptidase [Porphyromonas gingivalis W83]	51 kDa	0	2	1	0	1	0
gi|364559145|gb|EHM37137.1| (+1)	30S ribosomal protein S13 [Anaeroglobus geminatus F0357]	14 kDa	4	3	3	6	7	7
gi|364559151|gb|EHM37143.1| (+1)	adenylate kinase [Anaeroglobus geminatus F0357]	23 kDa	0	0	0	2	3	1
gi|364559153|gb|EHM37145.1| (+1)	ribosomal protein L15 [Anaeroglobus geminatus F0357]	15 kDa	0	0	0	4	6	6
gi|364559155|gb|EHM37147.1| (+1)	ribosomal protein S5 [Anaeroglobus geminatus F0357]	17 kDa	0	2	0	6	6	5
gi|364559156|gb|EHM37148.1| (+1)	ribosomal protein L18 [Anaeroglobus geminatus F0357]	11 kDa	4	5	4	6	5	7
gi|364559157|gb|EHM37149.1| (+1)	ribosomal protein L6 [Anaeroglobus geminatus F0357]	19 kDa	0	0	0	5	5	1
gi|364559158|gb|EHM37150.1| (+1)	ribosomal protein S8 [Anaeroglobus geminatus F0357]	14 kDa	3	3	3	7	9	5
gi|364559159|gb|EHM37151.1| (+1)	ribosomal protein S14p/S29e [Anaeroglobus geminatus F0357]	10 kDa	0	0	0	4	4	4
gi|364559160|gb|EHM37152.1| (+1)	ribosomal L5P protein [Anaeroglobus geminatus F0357]	11 kDa	0	0	0	9	7	7
gi|364559161|gb|EHM37153.1| (+1)	ribosomal protein L5 [Anaeroglobus geminatus F0357]	9 kDa	0	0	0	4	4	4
gi|364559162|gb|EHM37154.1| (+1)	ribosomal protein L24 [Anaeroglobus geminatus F0357]	11 kDa	0	0	0	2	4	3
gi|364559163|gb|EHM37155.1| (+1)	ribosomal protein L14 [Anaeroglobus geminatus F0357]	13 kDa	3	0	2	5	6	3
gi|364559164|gb|EHM37156.1| (+1)	30S ribosomal protein S17 [Anaeroglobus geminatus F0357]	10 kDa	0	0	0	3	2	2
gi|364559166|gb|EHM37158.1| (+1)	ribosomal protein L16 [Anaeroglobus geminatus F0357]	16 kDa	3	0	0	4	6	5
gi|364559167|gb|EHM37159.1| (+1)	ribosomal protein S3 [Anaeroglobus geminatus F0357]	22 kDa	4	3	4	10	11	9
gi|364559169|gb|EHM37161.1| (+1)	50S ribosomal protein L22 domain protein [Anaeroglobus geminatus F0357]	7 kDa	0	0	0	0	0	2
gi|364559170|gb|EHM37162.1| (+1)	ribosomal protein S19 [Anaeroglobus geminatus F0357]	10 kDa	0	0	0	0	3	1
gi|364559171|gb|EHM37163.1| (+1)	ribosomal protein L2 [Anaeroglobus geminatus F0357]	30 kDa	6	7	8	10	10	12
gi|364559173|gb|EHM37165.1| (+1)	50S ribosomal protein L4 [Anaeroglobus geminatus F0357]	23 kDa	0	0	0	5	5	4
gi|364559174|gb|EHM37166.1| (+1)	50S ribosomal protein L3 [Anaeroglobus geminatus F0357]	22 kDa	2	5	4	8	6	7
gi|364559175|gb|EHM37167.1|	ribosomal protein S10 [Anaeroglobus geminatus F0357]	12 kDa	1	1	0	3	4	3
gi|364559216|gb|EHM37206.1| (+1)	isoleucine--tRNA ligase [Anaeroglobus geminatus F0357]	106 kDa	1	1	1	2	2	3
gi|364559224|gb|EHM37214.1| (+1)	glutathione peroxidase [Anaeroglobus geminatus F0357]	20 kDa	0	0	0	7	8	7
gi|364559225|gb|EHM37215.1| (+1)	putative aldehyde dehydrogenase B [Anaeroglobus geminatus F0357]	54 kDa	0	0	0	21	17	19
gi|364559228|gb|EHM37218.1| (+1)	ribosomal protein L17 [Anaeroglobus geminatus F0357]	13 kDa	0	2	0	0	0	4
gi|364559229|gb|EHM37219.1| (+1)	DNA-directed RNA polymerase, alpha subunit [Anaeroglobus geminatus F0357]	36 kDa	1	1	1	9	8	7
gi|364559230|gb|EHM37220.1| (+1)	ribosomal protein S11 [Anaeroglobus geminatus F0357]	6 kDa	0	0	0	2	2	2
gi|364559581|gb|EHM37553.1| (+1)	TonB-dependent receptor plug domain protein [Anaeroglobus geminatus F0357]	72 kDa	0	0	0	5	7	7
gi|364559583|gb|EHM37555.1| (+1)	dihydrodipicolinate synthase [Anaeroglobus geminatus F0357]	32 kDa	0	0	0	6	4	4
gi|364559584|gb|EHM37556.1| (+1)	aspartate-semialdehyde dehydrogenase [Anaeroglobus geminatus F0357]	38 kDa	1	1	1	3	3	2
gi|364559587|gb|EHM37559.1| (+1)	DNA repair protein RecN [Anaeroglobus geminatus F0357]	62 kDa	0	0	2	0	0	0
gi|364559588|gb|EHM37560.1| (+1)	arginine repressor [Anaeroglobus geminatus F0357]	17 kDa	0	0	0	0	4	3
gi|364559600|gb|EHM37572.1| (+1)	translation elongation factor P [Anaeroglobus geminatus F0357]	21 kDa	0	0	0	2	1	2
gi|364559614|gb|EHM37586.1| (+1)	hypothetical protein HMPREF0080_02125 [Anaeroglobus geminatus F0357]	36 kDa	0	1	1	6	6	7
gi|364559782|gb|EHM37748.1| (+1)	hypothetical protein HMPREF0080_02084 [Anaeroglobus geminatus F0357]	23 kDa	0	0	0	0	2	0
gi|364559849|gb|EHM37811.1| (+1)	hypothetical protein HMPREF0080_01992, partial [Anaeroglobus geminatus F0357]	31 kDa	0	0	0	1	1	2
gi|364559861|gb|EHM37823.1| (+1)	putative D-proline reductase, PrdA proprotein [Anaeroglobus geminatus F0357]	64 kDa	0	0	0	0	3	0
gi|364559863|gb|EHM37825.1| (+1)	D-proline reductase, PrdB subunit [Anaeroglobus geminatus F0357]	26 kDa	0	0	0	0	3	0
gi|364559870|gb|EHM37832.1| (+1)	glutamate synthase subunit beta domain protein [Anaeroglobus geminatus F0357]	21 kDa	0	0	0	2	2	2
gi|364559991|gb|EHM37950.1| (+1)	ferritin-like protein [Anaeroglobus geminatus F0357]	18 kDa	0	0	0	10	12	12
gi|364560077|gb|EHM38031.1| (+1)	metallo-beta-lactamase domain protein [Anaeroglobus geminatus F0357]	47 kDa	0	0	0	11	10	9
gi|364560131|gb|EHM38080.1| (+1)	ribosomal protein S4 [Anaeroglobus geminatus F0357]	23 kDa	4	5	3	9	9	7
gi|364560181|gb|EHM38127.1| (+1)	hypothetical protein HMPREF0080_01938 [Anaeroglobus geminatus F0357]	8 kDa	0	0	0	2	3	2
gi|364560182|gb|EHM38128.1| (+1)	UTP--glucose-1-phosphate uridylyltransferase [Anaeroglobus geminatus F0357]	28 kDa	2	3	0	3	2	3
gi|364560189|gb|EHM38135.1| (+1)	hypothetical protein HMPREF0080_01946 [Anaeroglobus geminatus F0357]	28 kDa	0	0	0	5	2	7
gi|364560303|gb|EHM38244.1| (+1)	hypothetical protein HMPREF0080_01914 [Anaeroglobus geminatus F0357]	9 kDa	0	0	0	2	2	1
gi|364560306|gb|EHM38247.1| (+1)	TonB-dependent receptor [Anaeroglobus geminatus F0357]	79 kDa	0	0	0	28	28	25
gi|364560312|gb|EHM38253.1| (+1)	flavodoxin [Anaeroglobus geminatus F0357]	18 kDa	0	0	0	6	7	4
gi|364560313|gb|EHM38254.1| (+1)	radical SAM domain protein [Anaeroglobus geminatus F0357]	58 kDa	0	0	0	7	7	4
gi|364560317|gb|EHM38258.1| (+1)	nitric oxide reductase family protein [Anaeroglobus geminatus F0357]	35 kDa	0	0	0	0	0	2
gi|364560443|gb|EHM38381.1| (+1)	3-hydroxybutyryl-CoA dehydratase [Anaeroglobus geminatus F0357]	28 kDa	0	0	0	23	22	19
gi|364560464|gb|EHM38398.1| (+1)	Transketolase, pyridine binding domain protein [Anaeroglobus geminatus F0357]	32 kDa	0	0	0	0	2	1
gi|364560495|gb|EHM38429.1| (+1)	negative regulator of genetic competence ClpC/MecB [Anaeroglobus geminatus F0357]	92 kDa	0	0	0	0	2	0
gi|364560500|gb|EHM38434.1| (+1)	glutamate--tRNA ligase [Anaeroglobus geminatus F0357]	55 kDa	3	2	3	2	2	5
gi|364560501|gb|EHM38435.1| (+1)	cysteine--tRNA ligase [Anaeroglobus geminatus F0357]	55 kDa	1	1	1	4	3	4
gi|364560567|gb|EHM38498.1| (+1)	TonB-dependent receptor plug domain protein [Anaeroglobus geminatus F0357]	187 kDa	3	2	3	45	45	38
gi|364560666|gb|EHM38592.1| (+1)	hypothetical protein HMPREF0080_01813 [Anaeroglobus geminatus F0357]	53 kDa	0	0	0	3	6	3
gi|364560673|gb|EHM38599.1| (+1)	DEAD/DEAH box helicase [Anaeroglobus geminatus F0357]	24 kDa	0	0	0	1	2	0
gi|364560683|gb|EHM38609.1| (+1)	glyceraldehyde-3-phosphate dehydrogenase, type I [Anaeroglobus geminatus F0357]	37 kDa	2	2	0	2	2	2
gi|364560685|gb|EHM38611.1| (+1)	glyceraldehyde-3-phosphate dehydrogenase, type I [Anaeroglobus geminatus F0357]	36 kDa	0	0	0	3	3	2
gi|364560687|gb|EHM38613.1| (+1)	glyceraldehyde-3-phosphate dehydrogenase, type I [Anaeroglobus geminatus F0357]	37 kDa	0	0	0	0	2	2
gi|364560688|gb|EHM38614.1| (+1)	phosphoglycerate kinase [Anaeroglobus geminatus F0357]	42 kDa	0	0	0	2	3	3
gi|364560730|gb|EHM38651.1| (+1)	(glutamyl-trna synthetase regulatory factor) domain protein [Anaeroglobus geminatus F0357]	30 kDa	0	2	0	3	0	4
gi|364560740|gb|EHM38661.1| (+1)	pyruvate phosphate dikinase, PEP/pyruvate binding domain protein [Anaeroglobus geminatus F0357]	21 kDa	0	0	0	2	4	3
gi|364560741|gb|EHM38662.1| (+1)	putative pyruvate, water dikinase [Anaeroglobus geminatus F0357]	69 kDa	6	4	5	15	15	13
gi|364560746|gb|EHM38667.1| (+1)	inosine-5'-monophosphate dehydrogenase [Anaeroglobus geminatus F0357]	52 kDa	3	2	1	4	8	9
gi|364560857|gb|EHM38775.1| (+1)	TonB-dependent receptor plug domain protein [Anaeroglobus geminatus F0357]	101 kDa	0	0	0	12	9	11
gi|364560858|gb|EHM38776.1| (+1)	hypothetical protein HMPREF0080_01712 [Anaeroglobus geminatus F0357]	47 kDa	0	0	0	5	5	6
gi|364560859|gb|EHM38777.1| (+1)	hypothetical protein HMPREF0080_01713 [Anaeroglobus geminatus F0357]	36 kDa	0	0	0	7	3	3
gi|364560871|gb|EHM38789.1| (+1)	putative glycerate dehydrogenase [Anaeroglobus geminatus F0357]	36 kDa	0	0	0	1	3	4
gi|364560886|gb|EHM38804.1| (+1)	hypothetical protein HMPREF0080_01741 [Anaeroglobus geminatus F0357]	33 kDa	0	0	0	1	2	1
gi|364560887|gb|EHM38805.1| (+1)	putative ribonuclease J 1 [Anaeroglobus geminatus F0357]	43 kDa	0	0	0	2	3	2
gi|364560888|gb|EHM38806.1| (+1)	hypothetical protein HMPREF0080_01743 [Anaeroglobus geminatus F0357]	18 kDa	0	0	0	0	2	0
gi|364561146|gb|EHM39059.1| (+1)	GTP-binding domain protein, partial [Anaeroglobus geminatus F0357]	47 kDa	0	0	0	10	15	10
gi|364561154|gb|EHM39067.1| (+1)	putative glycerate dehydrogenase [Anaeroglobus geminatus F0357]	34 kDa	0	0	0	1	3	4
gi|364561177|gb|EHM39090.1| (+1)	ribose-phosphate diphosphokinase [Anaeroglobus geminatus F0357]	35 kDa	0	0	0	0	2	1
gi|364561241|gb|EHM39150.1| (+1)	ribosomal protein S18 [Anaeroglobus geminatus F0357]	9 kDa	0	0	0	3	5	3
gi|364561243|gb|EHM39152.1| (+1)	ribosomal protein S6 [Anaeroglobus geminatus F0357]	12 kDa	0	0	0	0	0	3
gi|364561244|gb|EHM39153.1| (+1)	putative butyryl-CoA:acetate CoA-transferase [Anaeroglobus geminatus F0357]	38 kDa	0	0	0	10	11	14
gi|364561245|gb|EHM39154.1| (+1)	hypothetical protein HMPREF0080_01656 [Anaeroglobus geminatus F0357]	11 kDa	0	0	0	2	4	2
gi|364561246|gb|EHM39155.1| (+1)	elongation factor G [Anaeroglobus geminatus F0357]	13 kDa	0	0	0	2	2	3
gi|364561247|gb|EHM39156.1| (+1)	elongation factor G, domain IV, partial [Anaeroglobus geminatus F0357]	17 kDa	0	0	0	2	2	2
gi|364561332|gb|EHM39238.1| (+1)	methionine--tRNA ligase [Anaeroglobus geminatus F0357]	74 kDa	0	0	0	6	4	8
gi|364561344|gb|EHM39250.1| (+1)	hypothetical protein HMPREF0080_01601 [Anaeroglobus geminatus F0357]	15 kDa	0	0	0	2	2	3
gi|364561350|gb|EHM39256.1| (+1)	Enolase, TIM barrel domain protein [Anaeroglobus geminatus F0357]	31 kDa	0	0	0	7	3	5
gi|364561353|gb|EHM39259.1| (+1)	oligopeptide transporter, OPT family [Anaeroglobus geminatus F0357]	59 kDa	0	0	0	3	3	3
gi|364561355|gb|EHM39261.1| (+1)	Xaa-His dipeptidase [Anaeroglobus geminatus F0357]	52 kDa	0	0	0	7	9	6
gi|364561357|gb|EHM39263.1| (+1)	pyruvate synthase [Anaeroglobus geminatus F0357]	129 kDa	4	4	4	46	52	55
gi|364561363|gb|EHM39269.1| (+1)	lactate/malate dehydrogenase, NAD binding domain protein [Anaeroglobus geminatus F0357]	36 kDa	0	0	0	1	2	3
gi|364561365|gb|EHM39271.1| (+1)	DNA gyrase/topoisomerase IV, A subunit [Anaeroglobus geminatus F0357]	66 kDa	3	2	2	2	0	1
gi|364561367|gb|EHM39273.1| (+1)	aminotransferase, class I/II [Anaeroglobus geminatus F0357]	34 kDa	0	0	0	0	2	5
gi|364561372|gb|EHM39278.1| (+1)	putative glycolate oxidase, subunit GlcD [Anaeroglobus geminatus F0357]	52 kDa	0	0	0	7	8	7
gi|364561451|gb|EHM39351.1| (+1)	cysteine desulfurase, SufS subfamily [Anaeroglobus geminatus F0357]	46 kDa	0	0	0	1	3	2
gi|364561454|gb|EHM39354.1| (+1)	FeS assembly ATPase SufC [Anaeroglobus geminatus F0357]	28 kDa	0	0	0	0	2	2
gi|364561464|gb|EHM39364.1| (+1)	Hep/Hag repeat protein [Anaeroglobus geminatus F0357]	78 kDa	0	0	0	8	10	7
gi|364561465|gb|EHM39365.1| (+1)	putative aspartate--tRNA ligase [Anaeroglobus geminatus F0357]	38 kDa	0	1	0	4	3	5
gi|364561466|gb|EHM39366.1| (+1)	nucleic acid-binding domain protein [Anaeroglobus geminatus F0357]	27 kDa	1	3	5	6	3	3
gi|364561469|gb|EHM39369.1| (+1)	transcriptional regulator, Fur family [Anaeroglobus geminatus F0357]	20 kDa	0	0	0	4	5	7
gi|364561476|gb|EHM39376.1| (+1)	pyruvate synthase [Anaeroglobus geminatus F0357]	80 kDa	2	3	0	13	19	18
gi|364561477|gb|EHM39377.1| (+1)	pyruvate flavodoxin/ferredoxin oxidoreductase, thiamine diP-binding domain protein [Anaeroglobus geminatus F0357]	45 kDa	0	0	0	6	11	6
gi|364561479|gb|EHM39379.1| (+1)	LysR substrate binding domain protein [Anaeroglobus geminatus F0357]	34 kDa	2	0	2	4	7	7
gi|364561503|gb|EHM39400.1| (+1)	hypothetical protein HMPREF0080_01532 [Anaeroglobus geminatus F0357]	34 kDa	0	0	0	23	22	24
gi|364561504|gb|EHM39401.1| (+1)	hypothetical protein HMPREF0080_01533 [Anaeroglobus geminatus F0357]	18 kDa	0	0	0	4	3	3
gi|364561506|gb|EHM39403.1| (+1)	leucine--tRNA ligase [Anaeroglobus geminatus F0357]	72 kDa	0	0	0	2	3	3
gi|364561520|gb|EHM39414.1| (+1)	hypothetical protein HMPREF0080_01527 [Anaeroglobus geminatus F0357]	47 kDa	0	0	0	16	16	14
gi|364561522|gb|EHM39416.1| (+1)	hypothetical protein HMPREF0080_01529, partial [Anaeroglobus geminatus F0357]	41 kDa	2	4	2	38	39	38
gi|364561550|gb|EHM39442.1| (+1)	cystathionine beta-lyase PatB domain protein [Anaeroglobus geminatus F0357]	30 kDa	0	0	0	1	2	1
gi|364561552|gb|EHM39444.1| (+1)	ATP synthase F1, beta subunit [Anaeroglobus geminatus F0357]	51 kDa	4	5	6	17	18	22
gi|364561553|gb|EHM39445.1| (+1)	ATP synthase F1, gamma subunit [Anaeroglobus geminatus F0357]	19 kDa	0	0	0	0	2	1
gi|364561555|gb|EHM39447.1| (+1)	ATP synthase F1, alpha subunit [Anaeroglobus geminatus F0357]	56 kDa	6	6	6	12	11	12
gi|364561556|gb|EHM39448.1| (+1)	ATP synthase F1, delta subunit [Anaeroglobus geminatus F0357]	21 kDa	0	0	0	3	3	2
gi|364561557|gb|EHM39449.1| (+1)	ATP synthase F0, B subunit [Anaeroglobus geminatus F0357]	19 kDa	0	0	0	1	2	2
gi|364561571|gb|EHM39463.1| (+1)	hypothetical protein HMPREF0080_01503 [Anaeroglobus geminatus F0357]	15 kDa	0	0	0	1	1	2
[truncated: 1,219 more rows]
