# Supplementary material for: Proteomic shifts in multi-species oral biofilms caused by Anaeroglobus geminatus
Source: Sci Rep. 2017 Jun 30;7:4409. doi: 10.1038/s41598-017-04594-9 (PMC5493653; doi:10.1038/s41598-017-04594-9)
Supplement: Supplementary file 2 — Supplementary Table 2 [file 41598_2017_4594_MOESM2_ESM.xlsx]

## Sheet: supplement 2
Supplement table 2: List of label-free quantified proteins from Progenesis
Accession	Quantified Proteins	Organism	Way of Regulation	log2 Ratio	qvalue_11species_vs_10species	Peptides used for quantitation	Gene ontology (GO)
gi|291316076	phosphate transport system regulatory protein PhoU [Streptococcus oralis ATCC 35037]	Streptococcus oralis ATCC 35037	down regulated	-3.30456	0.0200337	3	cytoplasm [GO:0005737]; cellular phosphate ion homeostasis [GO:0030643]; negative regulation of phosphate metabolic process [GO:0045936]; phosphate ion transport [GO:0006817]
gi|291315669	hypothetical protein HMPREF8579_1679 [Streptococcus oralis ATCC 35037]	Streptococcus oralis ATCC 35037	down regulated	-2.52204	0.00098358	3	protein tetramerization [GO:0051262]; protein transport [GO:0015031]
gi|291317295	LPXTG-motif cell wall anchor domain protein [Streptococcus oralis ATCC 35037]	Streptococcus oralis ATCC 35037	down regulated	-2.48652	0.0459385	2	integral component of membrane [GO:0016021]; hydrolase activity, acting on ester bonds [GO:0016788]; metal ion binding [GO:0046872]; nucleotide binding [GO:0000166]; nucleotide catabolic process [GO:0009166]
gi|383187445	pilin isopeptide linkage domain protein [Streptococcus oralis SK10]	Streptococcus oralis SK10	down regulated	-2.45559	0.00788426	2
gi|315316002	hypothetical protein HMPREF8578_0123 [Streptococcus oralis ATCC 49296]	Streptococcus oralis ATCC 49296	down regulated	-2.32367	0.0148481	2
gi|188994622	hypothetical protein PGN_0758 [Porphyromonas gingivalis ATCC 33277]	Porphyromonas gingivalis ATCC 33277	down regulated	-2.30119	0.000219033	2
gi|387133159	DEAD/DEAH box helicase [Prevotella intermedia 17]	Prevotella intermedia 17	down regulated	-2.17483	0.00147222	2
gi|291315697	ribosomal protein S15 [Streptococcus oralis ATCC 35037]	Streptococcus oralis ATCC 35037	down regulated	-2.14131	0.00633392	4	ribosome [GO:0005840]; rRNA binding [GO:0019843]; structural constituent of ribosome [GO:0003735]; translation [GO:0006412]
gi|291316070	polyamine ABC transporter, ATP-binding protein [Streptococcus oralis ATCC 35037]	Streptococcus oralis ATCC 35037	down regulated	-2.10901	0.0051752	2	ATP-binding cassette (ABC) transporter complex [GO:0043190]; ATP binding [GO:0005524]; putrescine-importing ATPase activity [GO:0015594]; spermidine-importing ATPase activity [GO:0015595]
gi|315316162	LPXTG-motif cell wall anchor domain protein [Streptococcus oralis ATCC 49296]	Streptococcus oralis ATCC 49296	down regulated	-2.06917	0.00738491	5	integral component of membrane [GO:0016021]
gi|291316558	pyridine nucleotide-disulfide oxidoreductase [Streptococcus oralis ATCC 35037]	Streptococcus oralis ATCC 35037	down regulated	-2.0427	0.00209602	3	cell [GO:0005623]; flavin adenine dinucleotide binding [GO:0050660]; NADH dehydrogenase activity [GO:0003954]; cell redox homeostasis [GO:0045454]
gi|291315882	phosphate acetyltransferase [Streptococcus oralis ATCC 35037]	Streptococcus oralis ATCC 35037	down regulated	-2.04216	0.00948885	2	phosphate acetyltransferase activity [GO:0008959]; metabolic process [GO:0008152]
gi|291316698	PPIC-type PPIASE domain protein [Streptococcus oralis ATCC 35037]	Streptococcus oralis ATCC 35037	down regulated	-2.03972	0.00177528	4	plasma membrane [GO:0005886]; peptidyl-prolyl cis-trans isomerase activity [GO:0003755]; protein folding [GO:0006457]
gi|291317147	5'-nucleotidase, lipoprotein e(P4) family [Streptococcus oralis ATCC 35037]	Streptococcus oralis ATCC 35037	down regulated	-2.03797	0.000234082	2	cell outer membrane [GO:0009279]; acid phosphatase activity [GO:0003993]
gi|566237225	Proton transporter, ExbD/TolR family [Veillonella dispar DORA_11]	Veillonella dispar DORA_11	down regulated	-1.95583	0.0174517	3	integral component of membrane [GO:0016021]; plasma membrane [GO:0005886]; transporter activity [GO:0005215]; protein transport [GO:0015031]
gi|291316379	manganese ABC transporter substrate-binding lipoprotein [Streptococcus oralis ATCC 35037]	Streptococcus oralis ATCC 35037	down regulated	-1.92269	0.00147096	4	metal ion binding [GO:0046872]; cell adhesion [GO:0007155]; metal ion transport [GO:0030001]
gi|291316554	putative phage head-tail adaptor [Streptococcus oralis ATCC 35037]	Streptococcus oralis ATCC 35037	down regulated	-1.90889	0.000276479	6	oxidoreductase activity [GO:0016491]
gi|188994365	hypothetical protein PGN_0501 [Porphyromonas gingivalis ATCC 33277]	Porphyromonas gingivalis ATCC 33277	down regulated	-1.8234	0.000148057	2
gi|188993993	hypothetical protein PGN_0129 [Porphyromonas gingivalis ATCC 33277]	Porphyromonas gingivalis ATCC 33277	down regulated	-1.81774	0.0145577	4
gi|498299345	peptidase [Actinomyces oris]	Actinomyces oris	down regulated	-1.74807	0.0191071	2
gi|375255762	CobN/magnesium chelatase domain-containing protein [Tannerella forsythia ATCC 43037]	Tannerella forsythia ATCC 43037	down regulated	-1.70407	0.00947122	7
gi|19704667;gi|256717767;gi|296154782;gi|296154901;gi|339891663;gi|371958731;gi|395488885;gi|492570646;gi|492596458;gi|492648269;gi|506959833;gi|511336148;gi|551107475;gi|551180143;gi|551183374;gi|576335315	peptide chain release factor 1 [Fusobacterium nucleatum subsp. nucleatum ATCC 25586]	Fusobacterium nucleatum subsp. nucleatum ATCC 25586	down regulated	-1.67644	0.0185857	3	cytoplasm [GO:0005737]; translation release factor activity, codon specific [GO:0016149]
gi|540777007	hypothetical protein ANG4_1896, partial [Streptococcus anginosus 1505]	Streptococcus anginosus 1505	down regulated	-1.65825	0.0159022	2
gi|291317106;gi|307623921;gi|315315492;gi|319810709;gi|331267043;gi|333768236;gi|334273559;gi|343389155;gi|383182553;gi|383184622;gi|383186198;gi|383343085;gi|383348571;gi|400369695;gi|400372589;gi|489116603;gi|520959672;gi|538359531;gi|538371025;gi|540769789;gi|540777231;gi|540784764	ribosomal protein S7 [Streptococcus oralis ATCC 35037]	Streptococcus oralis ATCC 35037	down regulated	-1.64331	0.0159285	4	small ribosomal subunit [GO:0015935]; rRNA binding [GO:0019843]; structural constituent of ribosome [GO:0003735]; tRNA binding [GO:0000049]; translation [GO:0006412]
gi|237863321	sugar ABC transporter, ATP binding protein [Veillonella dispar ATCC 17748]	Veillonella dispar ATCC 17748	down regulated	-1.62463	0.0144345	5	ATP binding [GO:0005524]; monosaccharide-transporting ATPase activity [GO:0015407]
gi|237864605	Hep/Hag repeat protein [Veillonella dispar ATCC 17748]	Veillonella dispar ATCC 17748	down regulated	-1.59843	0.0319285	2	outer membrane [GO:0019867]; pathogenesis [GO:0009405]
gi|291316506	uracil phosphoribosyltransferase [Streptococcus oralis ATCC 35037]	Streptococcus oralis ATCC 35037	down regulated	-1.57744	0.00654595	4	GTP binding [GO:0005525]; magnesium ion binding [GO:0000287]; uracil phosphoribosyltransferase activity [GO:0004845]; UMP salvage [GO:0044206]; uracil salvage [GO:0006223]
gi|291316468	rhodanese-like protein [Streptococcus oralis ATCC 35037]	Streptococcus oralis ATCC 35037	down regulated	-1.55973	0.00190656	2	integral component of membrane [GO:0016021]
gi|222879377	hypothetical protein CAMRE0001_1185 [Campylobacter rectus RM3267]	Campylobacter rectus RM3267	down regulated	-1.55891	0.00455566	15
gi|291315712	hypothetical protein HMPREF8579_1614 [Streptococcus oralis ATCC 35037]	Streptococcus oralis ATCC 35037	down regulated	-1.54875	0.00981517	2	integral component of membrane [GO:0016021]
gi|188994605	TonB-dependent receptor [Porphyromonas gingivalis ATCC 33277]	Porphyromonas gingivalis ATCC 33277	down regulated	-1.53939	0.000743884	6
gi|188995608	hypothetical protein PGN_1744 [Porphyromonas gingivalis ATCC 33277]	Porphyromonas gingivalis ATCC 33277	down regulated	-1.52487	0.00430629	3
gi|256718684	hypothetical protein HMPREF0946_00312 [Fusobacterium nucleatum subsp. vincentii 3_1_36A2]	Fusobacterium nucleatum subsp. vincentii 3_1_36A2	down regulated	-1.49625	0.0336538	2
gi|315315139	6-phosphofructokinase [Streptococcus oralis ATCC 49296]	Streptococcus oralis ATCC 49296	down regulated	-1.49213	0.0207545	8	cytoplasm [GO:0005737]; 6-phosphofructokinase activity [GO:0003872]; ATP binding [GO:0005524]; metal ion binding [GO:0046872]; fructose 6-phosphate metabolic process [GO:0006002]
gi|291316735	ATP synthase F0, B subunit [Streptococcus oralis ATCC 35037]	Streptococcus oralis ATCC 35037	down regulated	-1.48841	0.00852865	4	integral component of membrane [GO:0016021]; plasma membrane [GO:0005886]; proton-transporting ATP synthase complex, coupling factor F(o) [GO:0045263]; proton-transporting ATP synthase activity, rotational mechanism [GO:0046933]; ATP synthesis coupled proton transport [GO:0015986]
gi|291316598	phosphoribosyl transferase domain protein [Streptococcus oralis ATCC 35037]	Streptococcus oralis ATCC 35037	down regulated	-1.48375	0.0239548	5	RNA binding [GO:0003723]; uracil phosphoribosyltransferase activity [GO:0004845]; DNA-templated transcription, termination [GO:0006353]; nucleoside metabolic process [GO:0009116]; regulation of transcription, DNA-templated [GO:0006355]
gi|291317176;gi|307623819;gi|315315330;gi|331267118;gi|343389056;gi|383183581;gi|383184085;gi|383187309;gi|383347463;gi|400366006	ribosomal protein S5 [Streptococcus oralis ATCC 35037]	Streptococcus oralis ATCC 35037	down regulated	-1.48298	0.000606562	6	small ribosomal subunit [GO:0015935]; rRNA binding [GO:0019843]; structural constituent of ribosome [GO:0003735]; translation [GO:0006412]
gi|237864534	putative sugar-specific permease, SgaT/UlaA [Veillonella dispar ATCC 17748]	Veillonella dispar ATCC 17748	down regulated	-1.48035	0.0131205	5	integral component of membrane [GO:0016021]; phosphoenolpyruvate-dependent sugar phosphotransferase system [GO:0009401]
gi|237864907	acetyltransferase, GNAT family [Veillonella dispar ATCC 17748]	Veillonella dispar ATCC 17748	down regulated	-1.47566	0.0135204	2	N-acetyltransferase activity [GO:0008080]
gi|364559580	outer membrane insertion signal domain protein, partial [Anaeroglobus geminatus F0357]	Anaeroglobus geminatus F0357	down regulated	-1.4636	0.0074229	2	membrane [GO:0016020]; receptor activity [GO:0004872]; transport [GO:0006810]
gi|315315482;gi|331267052;gi|383184767;gi|383186543;gi|538369765;gi|540783295;gi|566220253	DAK2 domain fusion protein YloV [Streptococcus oralis ATCC 49296]	Streptococcus oralis ATCC 49296	down regulated	-1.45764	0.000839854	10	glycerone kinase activity [GO:0004371]; glycerol metabolic process [GO:0006071]
gi|188994523	hemin-binding protein [Porphyromonas gingivalis ATCC 33277]	Porphyromonas gingivalis ATCC 33277	down regulated	-1.452	0.000642095	9
gi|315314975	septation ring formation regulator EzrA [Streptococcus oralis ATCC 49296]	Streptococcus oralis ATCC 49296	down regulated	-1.44674	0.0101583	2	integral component of membrane [GO:0016021]; plasma membrane [GO:0005886]; septin ring [GO:0005940]; cell septum assembly [GO:0090529]; septin ring assembly [GO:0000921]
gi|291317137;gi|307623859;gi|315315425;gi|331267074;gi|334273512;gi|343388797;gi|383183769;gi|383184056;gi|383186581;gi|383348391;gi|400366017	DNA-directed RNA polymerase, beta subunit [Streptococcus oralis ATCC 35037]	Streptococcus oralis ATCC 35037	down regulated	-1.44047	0.010235	2	DNA binding [GO:0003677]; DNA-directed 5'-3' RNA polymerase activity [GO:0003899]; ribonucleoside binding [GO:0032549]; transcription, DNA-templated [GO:0006351]
gi|237863760	hypothetical protein VEIDISOL_01594 [Veillonella dispar ATCC 17748]	Veillonella dispar ATCC 17748	down regulated	-1.43262	0.00227934	2	RNA binding [GO:0003723]
gi|315315752	ribosomal subunit interface protein [Streptococcus oralis ATCC 49296]	Streptococcus oralis ATCC 49296	down regulated	-1.42788	0.0020403	4	primary metabolic process [GO:0044238]
gi|237864976	transporter, lactate permease (LctP) family [Veillonella dispar ATCC 17748]	Veillonella dispar ATCC 17748	down regulated	-1.37824	0.0246289	5	integral component of plasma membrane [GO:0005887]; lactate transmembrane transporter activity [GO:0015129]
gi|291317179;gi|307623816;gi|307623823;gi|315315327;gi|315315334;gi|331267114;gi|331267121;gi|334267110;gi|334267160;gi|343389178;gi|383183601;gi|383183741;gi|383184083;gi|383187297;gi|383187318;gi|383347587;gi|400366033	ribosomal protein S8 [Streptococcus oralis ATCC 35037]	Streptococcus oralis ATCC 35037	down regulated	-1.37614	0.0200496	6	ribosome [GO:0005840]; rRNA binding [GO:0019843]; structural constituent of ribosome [GO:0003735]; translation [GO:0006412]
gi|237863521	selenium metabolism protein YedF [Veillonella dispar ATCC 17748]	Veillonella dispar ATCC 17748	down regulated	-1.37237	0.0062531	4
gi|307623805	ribosomal protein L2 [Streptococcus oralis ATCC 35037]	Streptococcus oralis ATCC 35037	down regulated	-1.36434	0.000299783	9
gi|291316961	acetate kinase [Streptococcus oralis ATCC 35037]	Streptococcus oralis ATCC 35037	down regulated	-1.35669	0.00430629	2	cytoplasm [GO:0005737]; acetate kinase activity [GO:0008776]; ATP binding [GO:0005524]; magnesium ion binding [GO:0000287]; acetyl-CoA biosynthetic process [GO:0006085]; organic acid metabolic process [GO:0006082]
gi|188994762	peptidylarginine deiminase [Porphyromonas gingivalis ATCC 33277]	Porphyromonas gingivalis ATCC 33277	down regulated	-1.35122	0.000850678	11
gi|291315862	glucose-1-phosphate adenylyltransferase, GlgD subunit [Streptococcus oralis ATCC 35037]	Streptococcus oralis ATCC 35037	down regulated	-1.3493	0.00338619	2	glucose-1-phosphate adenylyltransferase activity [GO:0008878]; glycogen biosynthetic process [GO:0005978]
gi|291316656;gi|307622579;gi|315315079;gi|319811313;gi|331266578;gi|333766988;gi|334270141;gi|343389629;gi|383182985;gi|383185488;gi|383186856;gi|383344883;gi|383348214;gi|400368272;gi|400374097;gi|446046979;gi|493843197;gi|520960789;gi|538358441;gi|538370157;gi|540768977;gi|540782957;gi|566219813	ribosomal protein L20 [Streptococcus oralis ATCC 35037]	Streptococcus oralis ATCC 35037	down regulated	-1.3343	0.000318814	7	ribosome [GO:0005840]; rRNA binding [GO:0019843]; structural constituent of ribosome [GO:0003735]; ribosomal large subunit assembly [GO:0000027]; translation [GO:0006412]
gi|315315493	translation elongation factor G [Streptococcus oralis ATCC 49296]	Streptococcus oralis ATCC 49296	down regulated	-1.32772	0.00344191	21	cytoplasm [GO:0005737]; GTP binding [GO:0005525]; GTPase activity [GO:0003924]; translation elongation factor activity [GO:0003746]
gi|291317186	ribosomal protein L16 [Streptococcus oralis ATCC 35037]	Streptococcus oralis ATCC 35037	down regulated	-1.31665	0.00278253	3	ribosome [GO:0005840]; rRNA binding [GO:0019843]; structural constituent of ribosome [GO:0003735]; tRNA binding [GO:0000049]; translation [GO:0006412]
gi|291316571	peptide deformylase [Streptococcus oralis ATCC 35037]	Streptococcus oralis ATCC 35037	down regulated	-1.30479	0.0380153	2	metal ion binding [GO:0046872]; peptide deformylase activity [GO:0042586]; translation [GO:0006412]
gi|315315041;gi|331266642;gi|334269638;gi|343389504;gi|383185870;gi|383186652;gi|383348338;gi|400368168	ribosomal protein L19 [Streptococcus oralis ATCC 49296]	Streptococcus oralis ATCC 49296	down regulated	-1.29004	0.00141161	7	ribosome [GO:0005840]; structural constituent of ribosome [GO:0003735]; translation [GO:0006412]
gi|237864562	acetolactate synthase, large subunit, biosynthetic type [Veillonella dispar ATCC 17748]	Veillonella dispar ATCC 17748	down regulated	-1.28308	0.00145974	5	acetolactate synthase activity [GO:0003984]; flavin adenine dinucleotide binding [GO:0050660]; magnesium ion binding [GO:0000287]; thiamine pyrophosphate binding [GO:0030976]; isoleucine biosynthetic process [GO:0009097]; valine biosynthetic process [GO:0009099]
gi|291316779	ribonucleoside-diphosphate reductase, beta subunit [Streptococcus oralis ATCC 35037]	Streptococcus oralis ATCC 35037	down regulated	-1.27715	0.00697459	5	ribonucleoside-diphosphate reductase complex [GO:0005971]; metal ion binding [GO:0046872]; ribonucleoside-diphosphate reductase activity, thioredoxin disulfide as acceptor [GO:0004748]; deoxyribonucleotide biosynthetic process [GO:0009263]; DNA replication [GO:0006260]
gi|291316509	receptor family ligand-binding protein [Streptococcus oralis ATCC 35037]	Streptococcus oralis ATCC 35037	down regulated	-1.27665	0.00115458	2	amino acid transport [GO:0006865]
gi|291317136;gi|307623860;gi|315315426;gi|383184089;gi|383186570	DNA-directed RNA polymerase, beta' subunit [Streptococcus oralis ATCC 35037]	Streptococcus oralis ATCC 35037	down regulated	-1.26397	0.00111706	5	DNA binding [GO:0003677]; DNA-directed 5'-3' RNA polymerase activity [GO:0003899]; transcription, DNA-templated [GO:0006351]
gi|319811133	dihydroxyacetone kinase [Streptococcus anginosus 1_2_62CV]	Streptococcus anginosus 1_2_62CV	down regulated	-1.26007	0.00083723	3
gi|291315569	cell division protein FtsA [Streptococcus oralis ATCC 35037]	Streptococcus oralis ATCC 35037	down regulated	-1.25848	0.00126975	3	cell division site [GO:0032153]; cytoplasmic side of plasma membrane [GO:0009898]; FtsZ-dependent cytokinesis [GO:0043093]
gi|188995900	DNA-binding protein from starved cells Dps [Porphyromonas gingivalis ATCC 33277]	Porphyromonas gingivalis ATCC 33277	down regulated	-1.25706	0.00533388	6
gi|291317193	50S ribosomal protein L3 [Streptococcus oralis ATCC 35037]	Streptococcus oralis ATCC 35037	down regulated	-1.25404	0.000883425	4	ribosome [GO:0005840]; rRNA binding [GO:0019843]; structural constituent of ribosome [GO:0003735]; translation [GO:0006412]
gi|543978564	PKD domain protein [Porphyromonas gingivalis F0185]	Porphyromonas gingivalis F0185	down regulated	-1.25127	0.00141355	8
gi|19704376	acetyltransferase [Fusobacterium nucleatum subsp. nucleatum ATCC 25586]	Fusobacterium nucleatum subsp. nucleatum ATCC 25586	down regulated	-1.24461	0.022063	2	N-acetyltransferase activity [GO:0008080]
gi|237864128	ABC transporter, permease protein [Veillonella dispar ATCC 17748]	Veillonella dispar ATCC 17748	down regulated	-1.23949	0.0198836	2	integral component of membrane [GO:0016021]; plasma membrane [GO:0005886]; transporter activity [GO:0005215]
gi|492588243	hypothetical protein [Fusobacterium nucleatum]	Fusobacterium nucleatum	down regulated	-1.23529	0.0207212	2
gi|291316215;gi|307623405;gi|315189668;gi|315316019;gi|319810879;gi|331265687;gi|333770787;gi|334272273;gi|343389848;gi|383182798;gi|383185120;gi|383187836;gi|383344711;gi|383349200;gi|400365721;gi|400374327;gi|489121076;gi|520959852;gi|538359388;gi|538370912;gi|540769656;gi|540778440;gi|540783701;gi|566218829	ribosomal protein S9 [Streptococcus oralis ATCC 35037]	Streptococcus oralis ATCC 35037	down regulated	-1.2323	0.0177319	4	ribosome [GO:0005840]; structural constituent of ribosome [GO:0003735]; translation [GO:0006412]
gi|291317187;gi|307623808;gi|315188117;gi|315315319;gi|331267130;gi|333770254;gi|334267148;gi|343389502;gi|383183732;gi|383184105;gi|383187336;gi|383344978;gi|383347470;gi|400365947;gi|400373642;gi|489119639;gi|520959596;gi|538359604;gi|538371085;gi|540769869;gi|540777182;gi|540784824;gi|566216611	ribosomal protein S3 [Streptococcus oralis ATCC 35037]	Streptococcus oralis ATCC 35037	down regulated	-1.22963	0.00558983	10	small ribosomal subunit [GO:0015935]; mRNA binding [GO:0003729]; rRNA binding [GO:0019843]; structural constituent of ribosome [GO:0003735]; translation [GO:0006412]
gi|237863691	pantothenate kinase, type III [Veillonella dispar ATCC 17748]	Veillonella dispar ATCC 17748	down regulated	-1.2283	0.0405718	3	cytoplasm [GO:0005737]; ATP binding [GO:0005524]; metal ion binding [GO:0046872]; pantothenate kinase activity [GO:0004594]; coenzyme A biosynthetic process [GO:0015937]
gi|566235456	Delta-aminolevulinic acid dehydratase [Veillonella dispar DORA_11]	Veillonella dispar DORA_11	down regulated	-1.22333	0.0110756	12	metal ion binding [GO:0046872]; porphobilinogen synthase activity [GO:0004655]; porphyrin-containing compound biosynthetic process [GO:0006779]
gi|291317093	formate C-acetyltransferase [Streptococcus oralis ATCC 35037]	Streptococcus oralis ATCC 35037	down regulated	-1.21911	0.000786569	19	cytoplasm [GO:0005737]; formate C-acetyltransferase activity [GO:0008861]; carbohydrate metabolic process [GO:0005975]
gi|19704128	sodium/glutamate symport carrier protein [Fusobacterium nucleatum subsp. nucleatum ATCC 25586]	Fusobacterium nucleatum subsp. nucleatum ATCC 25586	down regulated	-1.21895	0.0395167	4	integral component of membrane [GO:0016021]; glutamate:sodium symporter activity [GO:0015501]
gi|315314462	ROK family protein [Streptococcus oralis ATCC 49296]	Streptococcus oralis ATCC 49296	down regulated	-1.21403	0.00917381	6	cytoplasm [GO:0005737]; glucokinase activity [GO:0004340]; glycolytic process [GO:0006096]
gi|334145989	50S ribosomal protein L17 [Porphyromonas gingivalis TDC60]	Porphyromonas gingivalis TDC60	down regulated	-1.21378	0.0183111	2
gi|188994588	NAD-dependent 4-hydroxybutyrate dehydrogenase [Porphyromonas gingivalis ATCC 33277]	Porphyromonas gingivalis ATCC 33277	down regulated	-1.20702	0.0294914	3
gi|291317043	glutamine synthetase, type I [Streptococcus oralis ATCC 35037]	Streptococcus oralis ATCC 35037	down regulated	-1.19861	0.00266459	4	cytoplasm [GO:0005737]; glutamate-ammonia ligase activity [GO:0004356]; glutamine biosynthetic process [GO:0006542]; nitrogen fixation [GO:0009399]
gi|315314861	ferritin-like protein [Streptococcus oralis ATCC 49296]	Streptococcus oralis ATCC 49296	down regulated	-1.18776	0.0022882	15	cell [GO:0005623]; ferric iron binding [GO:0008199]; cellular iron ion homeostasis [GO:0006879]; oxidation-reduction process [GO:0055114]; response to stress [GO:0006950]
gi|237864411	transporter, DASS family [Veillonella dispar ATCC 17748]	Veillonella dispar ATCC 17748	down regulated	-1.18521	0.00755516	2	integral component of membrane [GO:0016021]; transporter activity [GO:0005215]; sodium ion transport [GO:0006814]; transmembrane transport [GO:0055085]
gi|188994591	4-hydroxybutyryl-CoA dehydratase [Porphyromonas gingivalis ATCC 33277]	Porphyromonas gingivalis ATCC 33277	down regulated	-1.18135	0.0470952	11
gi|237863834	YjeF domain protein [Veillonella dispar ATCC 17748]	Veillonella dispar ATCC 17748	down regulated	-1.17239	0.00142449	2	ADP-dependent NAD(P)H-hydrate dehydratase activity [GO:0052855]; ATP binding [GO:0005524]; metal ion binding [GO:0046872]; NADHX epimerase activity [GO:0052856]; nicotinamide nucleotide metabolic process [GO:0046496]
gi|315315509	S-ribosylhomocysteinase LuxS [Streptococcus oralis ATCC 49296]	Streptococcus oralis ATCC 49296	down regulated	-1.17025	0.0445973	2	iron ion binding [GO:0005506]; S-ribosylhomocysteine lyase activity [GO:0043768]; quorum sensing [GO:0009372]
gi|188994018	hypothetical protein PGN_0154 [Porphyromonas gingivalis ATCC 33277]	Porphyromonas gingivalis ATCC 33277	down regulated	-1.16923	0.00284473	3
gi|188994421	TonB-dependent receptor HmuR [Porphyromonas gingivalis ATCC 33277]	Porphyromonas gingivalis ATCC 33277	down regulated	-1.16538	0.00843242	3
gi|315315433	RecA protein [Streptococcus oralis ATCC 49296]	Streptococcus oralis ATCC 49296	down regulated	-1.16148	0.0230634	3	cytoplasm [GO:0005737]; ATP binding [GO:0005524]; damaged DNA binding [GO:0003684]; DNA-dependent ATPase activity [GO:0008094]; single-stranded DNA binding [GO:0003697]; DNA recombination [GO:0006310]; DNA repair [GO:0006281]; SOS response [GO:0009432]
gi|19703578	hypothetical protein FN0233 [Fusobacterium nucleatum subsp. nucleatum ATCC 25586]	Fusobacterium nucleatum subsp. nucleatum ATCC 25586	down regulated	-1.16109	0.00524994	4	integral component of membrane [GO:0016021]
gi|291317181	ribosomal protein L5 [Streptococcus oralis ATCC 35037]	Streptococcus oralis ATCC 35037	down regulated	-1.15775	0.00476954	13	ribosome [GO:0005840]; rRNA binding [GO:0019843]; structural constituent of ribosome [GO:0003735]; tRNA binding [GO:0000049]; translation [GO:0006412]
gi|291316435	triose-phosphate isomerase [Streptococcus oralis ATCC 35037]	Streptococcus oralis ATCC 35037	down regulated	-1.14702	0.00153563	4	cytoplasm [GO:0005737]; triose-phosphate isomerase activity [GO:0004807]; gluconeogenesis [GO:0006094]; glycolytic process [GO:0006096]; pentose-phosphate shunt [GO:0006098]
gi|222879362	hypothetical protein CAMRE0001_1187 [Campylobacter rectus RM3267]	Campylobacter rectus RM3267	down regulated	-1.14584	0.0120389	11
gi|291316726;gi|307622652;gi|315315149;gi|383183028;gi|383185259;gi|383186676	translation elongation factor Tu [Streptococcus oralis ATCC 35037]	Streptococcus oralis ATCC 35037	down regulated	-1.14217	0.00589675	5	cytoplasm [GO:0005737]; GTP binding [GO:0005525]; GTPase activity [GO:0003924]; translation elongation factor activity [GO:0003746]
gi|237863790	polyphosphate kinase 1 [Veillonella dispar ATCC 17748]	Veillonella dispar ATCC 17748	down regulated	-1.13948	0.00530991	3	polyphosphate kinase complex [GO:0009358]; ATP binding [GO:0005524]; metal ion binding [GO:0046872]; polyphosphate kinase activity [GO:0008976]; polyphosphate biosynthetic process [GO:0006799]
gi|315316020	ribosomal protein L13 [Streptococcus oralis ATCC 49296]	Streptococcus oralis ATCC 49296	down regulated	-1.13941	0.00506098	11	ribosome [GO:0005840]; structural constituent of ribosome [GO:0003735]; translation [GO:0006412]
gi|188994422	hypothetical protein PGN_0558 [Porphyromonas gingivalis ATCC 33277]	Porphyromonas gingivalis ATCC 33277	down regulated	-1.13814	0.00098358	17
gi|291316999;gi|296153552;gi|307623637;gi|315315745;gi|319810746;gi|331267312;gi|333770270;gi|334271188;gi|343389541;gi|383183193;gi|383185794;gi|383187470;gi|383343115;gi|400368948;gi|400372574;gi|489116664;gi|520959618;gi|538359581;gi|538371062;gi|540769847;gi|540777160;gi|540784802;gi|566219572	ribosomal protein S2 [Streptococcus oralis ATCC 35037]	Streptococcus oralis ATCC 35037	down regulated	-1.13557	0.00230783	7	small ribosomal subunit [GO:0015935]; structural constituent of ribosome [GO:0003735]; translation [GO:0006412]
gi|291316151	PTS system, mannose/fructose/sorbose family, IID component [Streptococcus oralis ATCC 35037]	Streptococcus oralis ATCC 35037	down regulated	-1.1339	0.00153563	7	integral component of membrane [GO:0016021]; D-glucosamine PTS permease activity [GO:0103111]; protein-N(PI)-phosphohistidine-sugar phosphotransferase activity [GO:0008982]; phosphoenolpyruvate-dependent sugar phosphotransferase system [GO:0009401]
gi|188994135	endopeptidase PepO [Porphyromonas gingivalis ATCC 33277]	Porphyromonas gingivalis ATCC 33277	down regulated	-1.12325	0.00470575	4
gi|237864569	ornithine carbamoyltransferase [Veillonella dispar ATCC 17748]	Veillonella dispar ATCC 17748	down regulated	-1.12077	0.00654595	3	cytoplasm [GO:0005737]; amino acid binding [GO:0016597]; ornithine carbamoyltransferase activity [GO:0004585]
gi|222878150	type I secretion target GGXGXDXXX repeat (2 copies) [Campylobacter rectus RM3267]	Campylobacter rectus RM3267	down regulated	-1.11946	0.00728983	55
gi|291316430	ribosomal protein L1 [Streptococcus oralis ATCC 35037]	Streptococcus oralis ATCC 35037	down regulated	-1.11745	0.00890441	5	large ribosomal subunit [GO:0015934]; rRNA binding [GO:0019843]; structural constituent of ribosome [GO:0003735]; tRNA binding [GO:0000049]; regulation of translation [GO:0006417]; translation [GO:0006412]
gi|383187761	Gram-positive signal peptide protein, YSIRK family [Streptococcus oralis SK10]	Streptococcus oralis SK10	down regulated	-1.11548	0.0109431	10	extracellular region [GO:0005576]; integral component of membrane [GO:0016021]
gi|319810587	phosphoglycerate kinase [Streptococcus anginosus 1_2_62CV]	Streptococcus anginosus 1_2_62CV	down regulated	-1.11297	0.0412147	2
gi|315315575	3-oxoacyl-[acyl-carrier-protein] reductase [Streptococcus oralis ATCC 49296]	Streptococcus oralis ATCC 49296	down regulated	-1.11248	0.00077462	9	3-oxo-pimeloyl-[acp] methyl ester reductase activity [GO:0102132]; 3-oxoacyl-[acyl-carrier-protein] reductase (NADPH) activity [GO:0004316]; NAD binding [GO:0051287]; fatty acid biosynthetic process [GO:0006633]
gi|291316288	transcriptional regulator, MarR family [Streptococcus oralis ATCC 35037]	Streptococcus oralis ATCC 35037	down regulated	-1.10864	0.00529357	3	DNA binding [GO:0003677]; transcription factor activity, sequence-specific DNA binding [GO:0003700]; transcription, DNA-templated [GO:0006351]
gi|237864697	membrane protein insertase, YidC/Oxa1 family [Veillonella dispar ATCC 17748]	Veillonella dispar ATCC 17748	down regulated	-1.10719	0.00558983	2	integral component of membrane [GO:0016021]; protein insertion into membrane [GO:0051205]
gi|237864571	acetylglutamate kinase [Veillonella dispar ATCC 17748]	Veillonella dispar ATCC 17748	down regulated	-1.10592	0.00703191	2	cytoplasm [GO:0005737]; acetylglutamate kinase activity [GO:0003991]; ATP binding [GO:0005524]; arginine biosynthetic process [GO:0006526]; proline biosynthetic process [GO:0006561]
gi|237863416	hypothetical protein VEIDISOL_01768 [Veillonella dispar ATCC 17748]	Veillonella dispar ATCC 17748	down regulated	-1.09933	0.0266992	2	integral component of membrane [GO:0016021]
gi|315316171;gi|383346174;gi|520961371;gi|538357952;gi|538369642;gi|540784738	phosphoglycerate kinase [Streptococcus oralis ATCC 49296]	Streptococcus oralis ATCC 49296	down regulated	-1.0906	0.00620414	6	cytoplasm [GO:0005737]; ATP binding [GO:0005524]; phosphoglycerate kinase activity [GO:0004618]; glycolytic process [GO:0006096]
gi|387132706	putative dGTPase [Prevotella intermedia 17]	Prevotella intermedia 17	down regulated	-1.08619	0.0353059	3
gi|237864720	nitrite/sulfite reductase ferredoxin domain protein [Veillonella dispar ATCC 17748]	Veillonella dispar ATCC 17748	down regulated	-1.07941	0.0217622	2	4 iron, 4 sulfur cluster binding [GO:0051539]; heme binding [GO:0020037]; metal ion binding [GO:0046872]; oxidoreductase activity [GO:0016491]
gi|237864955	diol dehydratase / glycerol dehydratase reactivase large subunit [Veillonella dispar ATCC 17748]	Veillonella dispar ATCC 17748	down regulated	-1.0785	0.00124642	8	ATP binding [GO:0005524]; metal ion binding [GO:0046872]
gi|291317178;gi|307623817;gi|315315328;gi|331267120;gi|383183550;gi|383184119;gi|383187306	ribosomal protein L6 [Streptococcus oralis ATCC 35037]	Streptococcus oralis ATCC 35037	down regulated	-1.0674	0.0296271	6	ribosome [GO:0005840]; rRNA binding [GO:0019843]; structural constituent of ribosome [GO:0003735]; translation [GO:0006412]
gi|237864793	hypothetical protein VEIDISOL_00146 [Veillonella dispar ATCC 17748]	Veillonella dispar ATCC 17748	down regulated	-1.06541	0.0203745	12
gi|188995833	arginine-specific cysteine proteinase RgpA [Porphyromonas gingivalis ATCC 33277]	Porphyromonas gingivalis ATCC 33277	down regulated	-1.06309	0.0282172	3
gi|315315625	ABC transporter, solute-binding protein [Streptococcus oralis ATCC 49296]	Streptococcus oralis ATCC 49296	down regulated	-1.06053	0.012804	11
gi|291316274	trigger factor [Streptococcus oralis ATCC 35037]	Streptococcus oralis ATCC 35037	down regulated	-1.052	0.0116313	6	cytoplasm [GO:0005737]; peptidyl-prolyl cis-trans isomerase activity [GO:0003755]; cell cycle [GO:0007049]; cell division [GO:0051301]; protein folding [GO:0006457]; protein transport [GO:0015031]
gi|237864572	aminotransferase, acetylornithine/succinylornithine family [Veillonella dispar ATCC 17748]	Veillonella dispar ATCC 17748	down regulated	-1.0434	0.00712594	7	cytoplasm [GO:0005737]; N2-acetyl-L-ornithine:2-oxoglutarate 5-aminotransferase activity [GO:0003992]; pyridoxal phosphate binding [GO:0030170]; arginine biosynthetic process [GO:0006526]
gi|237864965	BMC domain protein [Veillonella dispar ATCC 17748]	Veillonella dispar ATCC 17748	down regulated	-1.04038	0.000891269	3
gi|237864570	N-acetyl-gamma-glutamyl-phosphate reductase [Veillonella dispar ATCC 17748]	Veillonella dispar ATCC 17748	down regulated	-1.02984	0.0280729	5	cytoplasm [GO:0005737]; N-acetyl-gamma-glutamyl-phosphate reductase activity [GO:0003942]; NAD binding [GO:0051287]; arginine biosynthetic process [GO:0006526]
gi|237864156	ABC transporter substrate binding protein [Veillonella dispar ATCC 17748]	Veillonella dispar ATCC 17748	down regulated	-1.02806	0.00921001	11
gi|19705143	glycerol uptake facilitator protein [Fusobacterium nucleatum subsp. nucleatum ATCC 25586]	Fusobacterium nucleatum subsp. nucleatum ATCC 25586	down regulated	-1.02596	0.0358211	4	integral component of membrane [GO:0016021]; transporter activity [GO:0005215]
gi|291315978	putative ribosomal protein S1 [Streptococcus oralis ATCC 35037]	Streptococcus oralis ATCC 35037	down regulated	-1.01988	0.00783691	8	ribosome [GO:0005840]; RNA binding [GO:0003723]; structural constituent of ribosome [GO:0003735]; translation [GO:0006412]
gi|237863690	biotin--[acetyl-CoA-carboxylase] ligase [Veillonella dispar ATCC 17748]	Veillonella dispar ATCC 17748	down regulated	-1.01933	0.0461638	5	ATP binding [GO:0005524]; biotin-[acetyl-CoA-carboxylase] ligase activity [GO:0004077]; DNA binding [GO:0003677]; protein biotinylation [GO:0009305]; regulation of transcription, DNA-templated [GO:0006355]; transcription, DNA-templated [GO:0006351]
gi|291316303	translation elongation factor P [Streptococcus oralis ATCC 35037]	Streptococcus oralis ATCC 35037	down regulated	-1.01869	0.0281533	5	cytoplasm [GO:0005737]; translation elongation factor activity [GO:0003746]
gi|291316291	putative enoyl-[acyl-carrier-protein] reductase II [Streptococcus oralis ATCC 35037]	Streptococcus oralis ATCC 35037	down regulated	-1.01707	0.00739747	6	nitronate monooxygenase activity [GO:0018580]
gi|237864241	polysaccharide biosynthesis protein [Veillonella dispar ATCC 17748]	Veillonella dispar ATCC 17748	down regulated	-1.01022	0.00869704	3	integral component of membrane [GO:0016021]
gi|237863750	dihydroorotate oxidase [Veillonella dispar ATCC 17748]	Veillonella dispar ATCC 17748	down regulated	-1.00974	0.00476954	4	cytoplasm [GO:0005737]; dihydroorotate dehydrogenase activity [GO:0004152]; 'de novo' pyrimidine nucleobase biosynthetic process [GO:0006207]; 'de novo' UMP biosynthetic process [GO:0044205]
gi|237863485	FAD binding domain in molybdopterin dehydrogenase [Veillonella dispar ATCC 17748]	Veillonella dispar ATCC 17748	down regulated	-1.00928	0.0222234	10	flavin adenine dinucleotide binding [GO:0050660]; oxidoreductase activity, acting on CH-OH group of donors [GO:0016614]
gi|19703436	acetaldehyde dehydrogenase [Fusobacterium nucleatum subsp. nucleatum ATCC 25586]	Fusobacterium nucleatum subsp. nucleatum ATCC 25586	down regulated	-1.00609	0.0232799	5	acetaldehyde dehydrogenase (acetylating) activity [GO:0008774]
gi|387132968;gi|296155186	50S ribosomal protein L19 [Prevotella intermedia 17]	Prevotella intermedia 17	up regulated	1.0063	0.0151589	3
gi|387132422	translation elongation factor P [Prevotella intermedia 17]	Prevotella intermedia 17	up regulated	1.02028	0.0407751	6
gi|387132784	PF12541 family protein [Prevotella intermedia 17]	Prevotella intermedia 17	up regulated	1.02479	0.00917381	5
gi|387131770	PF14134 domain protein [Prevotella intermedia 17]	Prevotella intermedia 17	up regulated	1.03919	0.0114639	9
gi|387133348	PF10771 family protein [Prevotella intermedia 17]	Prevotella intermedia 17	up regulated	1.05189	0.00706465	2
gi|387133055	50S ribosomal protein L25 [Prevotella intermedia 17]	Prevotella intermedia 17	up regulated	1.05601	0.0384131	8
gi|387131985	PF11325 domain protein [Prevotella intermedia 17]	Prevotella intermedia 17	up regulated	1.06521	0.0217622	4
gi|387132923	50S ribosomal protein L24 [Prevotella intermedia 17]	Prevotella intermedia 17	up regulated	1.06639	0.0282172	4
gi|387132591	AMP-binding protein [Prevotella intermedia 17]	Prevotella intermedia 17	up regulated	1.07139	0.00320388	8
gi|387132658	DNA-binding protein HU [Prevotella intermedia 17]	Prevotella intermedia 17	up regulated	1.0742	0.0314594	7
gi|364566384	putative isocitrate dehydrogenase, NAD-dependent [Anaeroglobus geminatus F0357]	Anaeroglobus geminatus F0357	up regulated	1.0761	0.0239375	5	magnesium ion binding [GO:0000287]; NAD binding [GO:0051287]; oxidoreductase activity, acting on the CH-OH group of donors, NAD or NADP as acceptor [GO:0016616]
gi|375255348	hypothetical protein BFO_1634 [Tannerella forsythia ATCC 43037]	Tannerella forsythia ATCC 43037	up regulated	1.07665	0.00428559	3
gi|364561865	carboxyl transferase domain protein [Anaeroglobus geminatus F0357]	Anaeroglobus geminatus F0357	up regulated	1.08176	0.00163567	2	ligase activity [GO:0016874]; transferase activity [GO:0016740]
gi|375255501	Tat pathway signal sequence domain-containing protein [Tannerella forsythia ATCC 43037]	Tannerella forsythia ATCC 43037	up regulated	1.08309	0.0224225	9
gi|387131904	nucleotidyl transferase [Prevotella intermedia 17]	Prevotella intermedia 17	up regulated	1.09238	0.0286841	3
gi|364564063	putative cyclase [Anaeroglobus geminatus F0357]	Anaeroglobus geminatus F0357	up regulated	1.09629	0.00343513	4	arylformamidase activity [GO:0004061]; tryptophan catabolic process to kynurenine [GO:0019441]
gi|387132910	30S ribosomal protein S7 [Prevotella intermedia 17]	Prevotella intermedia 17	up regulated	1.11008	0.0120197	5
gi|364563325	ribosomal protein L19 [Anaeroglobus geminatus F0357]	Anaeroglobus geminatus F0357	up regulated	1.1375	0.00324778	2	ribosome [GO:0005840]; structural constituent of ribosome [GO:0003735]; translation [GO:0006412]
gi|19703595;gi|19705341;gi|19705352;gi|296153480	hypothetical protein FN0250 [Fusobacterium nucleatum subsp. nucleatum ATCC 25586]	Fusobacterium nucleatum subsp. nucleatum ATCC 25586	up regulated	1.14336	0.0014388	7
gi|387132914	50S ribosomal protein L4 [Prevotella intermedia 17]	Prevotella intermedia 17	up regulated	1.15499	0.0170876	6
gi|387133771	triose-phosphate isomerase [Prevotella intermedia 17]	Prevotella intermedia 17	up regulated	1.15715	0.0159022	16
gi|387131814;gi|334146041;gi|34541560;gi|392608973;gi|482529157;gi|490721064;gi|543955436;gi|543956485;gi|543957059;gi|543978681;gi|543984637;gi|543987660;gi|563395104	50S ribosomal protein L28 [Prevotella intermedia 17]	Prevotella intermedia 17	up regulated	1.16019	0.0328397	2
gi|364562472	Hep/Hag repeat protein [Anaeroglobus geminatus F0357]	Anaeroglobus geminatus F0357	up regulated	1.16788	0.0131772	4	outer membrane [GO:0019867]; pathogenesis [GO:0009405]
gi|387131655	putative bacteriocin [Prevotella intermedia 17]	Prevotella intermedia 17	up regulated	1.1967	0.00815551	3
gi|237864841	ATPase/histidine kinase/DNA gyrase B/HSP90 domain protein [Veillonella dispar ATCC 17748]	Veillonella dispar ATCC 17748	up regulated	1.2045	0.0379953	2	integral component of membrane [GO:0016021]; intracellular [GO:0005622]; ATP binding [GO:0005524]; phosphorelay sensor kinase activity [GO:0000155]
gi|364560666	hypothetical protein HMPREF0080_01813 [Anaeroglobus geminatus F0357]	Anaeroglobus geminatus F0357	up regulated	1.21846	0.00111332	3
gi|387133419;gi|334146733;gi|34540759;gi|392610718;gi|482529149;gi|490721695;gi|543954528;gi|543954878;gi|543958858;gi|543978094;gi|543984010;gi|543985235;gi|563396065	pyruvate, phosphate dikinase [Prevotella intermedia 17]	Prevotella intermedia 17	up regulated	1.22957	0.0022882	25
gi|364564422	hypothetical protein HMPREF0080_00731 [Anaeroglobus geminatus F0357]	Anaeroglobus geminatus F0357	up regulated	1.2414	0.0132156	4	integral component of membrane [GO:0016021]
gi|364562042	hypothetical protein HMPREF0080_01393 [Anaeroglobus geminatus F0357]	Anaeroglobus geminatus F0357	up regulated	1.24227	0.00269338	5
gi|387133043	electron transfer flavoprotein domain protein [Prevotella intermedia 17]	Prevotella intermedia 17	up regulated	1.24913	0.003694	6
gi|364566405	hypothetical protein HMPREF0080_00062 [Anaeroglobus geminatus F0357]	Anaeroglobus geminatus F0357	up regulated	1.24937	0.000886456	4
gi|364561344	hypothetical protein HMPREF0080_01601 [Anaeroglobus geminatus F0357]	Anaeroglobus geminatus F0357	up regulated	1.25558	0.0164065	4
gi|387132150	ribosome recycling factor [Prevotella intermedia 17]	Prevotella intermedia 17	up regulated	1.25626	0.0224225	5
gi|364561572	electron transfer flavoprotein FAD-binding domain protein [Anaeroglobus geminatus F0357]	Anaeroglobus geminatus F0357	up regulated	1.26343	0.00196616	5	electron carrier activity [GO:0009055]; flavin adenine dinucleotide binding [GO:0050660]
gi|19703609	hypothetical protein FN0264 [Fusobacterium nucleatum subsp. nucleatum ATCC 25586]	Fusobacterium nucleatum subsp. nucleatum ATCC 25586	up regulated	1.28713	0.0359711	7
gi|364564400	D-proline reductase, PrdA proprotein, partial [Anaeroglobus geminatus F0357]	Anaeroglobus geminatus F0357	up regulated	1.29791	0.00181912	17	D-proline reductase (dithiol) activity [GO:0050002]
gi|387132915	50S ribosomal protein L23 [Prevotella intermedia 17]	Prevotella intermedia 17	up regulated	1.31137	0.0382071	6
gi|364566011	pyridine nucleotide-disulfide oxidoreductase [Anaeroglobus geminatus F0357]	Anaeroglobus geminatus F0357	up regulated	1.33614	0.00675571	3	cell [GO:0005623]; flavin adenine dinucleotide binding [GO:0050660]; oxidoreductase activity, acting on a sulfur group of donors, NAD(P) as acceptor [GO:0016668]; cell redox homeostasis [GO:0045454]
gi|387132555	polyketide cyclase/dehydrase and lipid transport [Prevotella intermedia 17]	Prevotella intermedia 17	up regulated	1.3377	0.0378656	2
gi|364562226;gi|493843151;gi|493843191;gi|493843329	hypothetical protein HMPREF0080_01308 [Anaeroglobus geminatus F0357]	Anaeroglobus geminatus F0357	up regulated	1.3516	0.000642095	7
gi|387133322	50S ribosomal protein L31 [Prevotella intermedia 17]	Prevotella intermedia 17	up regulated	1.37075	0.0020403	4
gi|387133485	30S ribosomal protein S18 [Prevotella intermedia 17]	Prevotella intermedia 17	up regulated	1.38961	0.000713868	4
gi|364562764	ribosomal protein S2 [Anaeroglobus geminatus F0357]	Anaeroglobus geminatus F0357	up regulated	1.39153	0.0132764	5	small ribosomal subunit [GO:0015935]; structural constituent of ribosome [GO:0003735]; translation [GO:0006412]
gi|364559173	50S ribosomal protein L4 [Anaeroglobus geminatus F0357]	Anaeroglobus geminatus F0357	up regulated	1.39565	0.000829779	4	ribosome [GO:0005840]; rRNA binding [GO:0019843]; structural constituent of ribosome [GO:0003735]; translation [GO:0006412]
gi|387133352	sigma-70, region 4 [Prevotella intermedia 17]	Prevotella intermedia 17	up regulated	1.40379	0.0218215	3
gi|364563856	hypothetical protein HMPREF0080_00868 [Anaeroglobus geminatus F0357]	Anaeroglobus geminatus F0357	up regulated	1.41944	0.000652094	5
gi|387132075	putative endoribonuclease L-PSP [Prevotella intermedia 17]	Prevotella intermedia 17	up regulated	1.42747	0.022505	4
gi|387133568	putative glucokinase [Prevotella intermedia 17]	Prevotella intermedia 17	up regulated	1.42928	0.0129523	3
gi|364565518	acyl carrier protein [Anaeroglobus geminatus F0357]	Anaeroglobus geminatus F0357	up regulated	1.43682	0.026832	3	cytoplasm [GO:0005737]; ACP phosphopantetheine attachment site binding involved in fatty acid biosynthetic process [GO:0000036]
gi|387133800	thioredoxin [Prevotella intermedia 17]	Prevotella intermedia 17	up regulated	1.44823	0.0478664	2
gi|387131713	50S ribosomal protein L21 [Prevotella intermedia 17]	Prevotella intermedia 17	up regulated	1.46469	0.0454467	7
gi|375255264	30S ribosomal protein S19 [Tannerella forsythia ATCC 43037]	Tannerella forsythia ATCC 43037	up regulated	1.51633	0.0400767	3
gi|387131619	OsmC-like protein [Prevotella intermedia 17]	Prevotella intermedia 17	up regulated	1.54843	0.0176616	4
gi|364559167;gi|493844076	ribosomal protein S3 [Anaeroglobus geminatus F0357]	Anaeroglobus geminatus F0357	up regulated	1.55121	0.00151246	7	small ribosomal subunit [GO:0015935]; mRNA binding [GO:0003729]; rRNA binding [GO:0019843]; structural constituent of ribosome [GO:0003735]; translation [GO:0006412]
gi|364563324	DHHA2 domain protein [Anaeroglobus geminatus F0357]	Anaeroglobus geminatus F0357	up regulated	1.56735	0.00142303	6	cytoplasm [GO:0005737]; metal ion binding [GO:0046872]; pyrophosphatase activity [GO:0016462]
gi|364561350	Enolase, TIM barrel domain protein [Anaeroglobus geminatus F0357]	Anaeroglobus geminatus F0357	up regulated	1.57761	0.000339979	5	phosphopyruvate hydratase complex [GO:0000015]; magnesium ion binding [GO:0000287]; phosphopyruvate hydratase activity [GO:0004634]; glycolytic process [GO:0006096]
gi|387132517	acyl carrier protein [Prevotella intermedia 17]	Prevotella intermedia 17	up regulated	1.58205	0.0167516	3
gi|364559224	glutathione peroxidase [Anaeroglobus geminatus F0357]	Anaeroglobus geminatus F0357	up regulated	1.58287	0.000606562	5	glutathione peroxidase activity [GO:0004602]; response to oxidative stress [GO:0006979]
gi|364565543	translation initiation factor IF-2 [Anaeroglobus geminatus F0357]	Anaeroglobus geminatus F0357	up regulated	1.59031	0.00460591	4	cytoplasm [GO:0005737]; GTP binding [GO:0005525]; GTPase activity [GO:0003924]; translation initiation factor activity [GO:0003743]
gi|387132890	30S ribosomal protein S21 [Prevotella intermedia 17]	Prevotella intermedia 17	up regulated	1.60919	0.0454997	3
gi|387132892	ribosomal subunit interface protein [Prevotella intermedia 17]	Prevotella intermedia 17	up regulated	1.61008	0.012804	10
gi|364559162	ribosomal protein L24 [Anaeroglobus geminatus F0357]	Anaeroglobus geminatus F0357	up regulated	1.61364	0.00558983	4	ribosome [GO:0005840]; rRNA binding [GO:0019843]; structural constituent of ribosome [GO:0003735]; translation [GO:0006412]
gi|387133642	dTDP-4-dehydrorhamnose 3,5-epimerase [Prevotella intermedia 17]	Prevotella intermedia 17	up regulated	1.62873	0.00983971	3
gi|364559153	ribosomal protein L15 [Anaeroglobus geminatus F0357]	Anaeroglobus geminatus F0357	up regulated	1.67419	0.000421235	5	large ribosomal subunit [GO:0015934]; rRNA binding [GO:0019843]; structural constituent of ribosome [GO:0003735]; translation [GO:0006412]
gi|492592293	hemolysin [Fusobacterium nucleatum]	Fusobacterium nucleatum	up regulated	1.71585	0.00229337	2	integral component of membrane [GO:0016021]
gi|364562798	preprotein translocase, SecA subunit [Anaeroglobus geminatus F0357]	Anaeroglobus geminatus F0357	up regulated	1.7194	0.00116886	4	cytoplasm [GO:0005737]; plasma membrane [GO:0005886]; ATP binding [GO:0005524]; intracellular protein transmembrane transport [GO:0065002]; protein import [GO:0017038]; protein targeting [GO:0006605]
gi|375256367	tetratricopeptide repeat protein [Tannerella forsythia ATCC 43037]	Tannerella forsythia ATCC 43037	up regulated	1.7357	0.026832	3
gi|364561332	methionine--tRNA ligase [Anaeroglobus geminatus F0357]	Anaeroglobus geminatus F0357	up regulated	1.73979	0.000225803	6	cytoplasm [GO:0005737]; ATP binding [GO:0005524]; methionine-tRNA ligase activity [GO:0004825]; tRNA binding [GO:0000049]; methionyl-tRNA aminoacylation [GO:0006431]
gi|364562560	putative endoribonuclease L-PSP [Anaeroglobus geminatus F0357]	Anaeroglobus geminatus F0357	up regulated	1.75245	0.00098358	3
gi|364564719	putative proline-specific permease ProY [Anaeroglobus geminatus F0357]	Anaeroglobus geminatus F0357	up regulated	1.77268	0.000435212	4	integral component of membrane [GO:0016021]; amino acid transmembrane transporter activity [GO:0015171]
gi|364561550	cystathionine beta-lyase PatB domain protein [Anaeroglobus geminatus F0357]	Anaeroglobus geminatus F0357	up regulated	1.77572	0.000720514	2	lyase activity [GO:0016829]; pyridoxal phosphate binding [GO:0030170]; biosynthetic process [GO:0009058]
gi|364562558	threonine--tRNA ligase [Anaeroglobus geminatus F0357]	Anaeroglobus geminatus F0357	up regulated	1.79278	0.000753441	6	cytoplasm [GO:0005737]; ATP binding [GO:0005524]; metal ion binding [GO:0046872]; threonine-tRNA ligase activity [GO:0004829]; threonyl-tRNA aminoacylation [GO:0006435]
gi|364559156	ribosomal protein L18 [Anaeroglobus geminatus F0357]	Anaeroglobus geminatus F0357	up regulated	1.81738	0.000574708	4	ribosome [GO:0005840]; rRNA binding [GO:0019843]; structural constituent of ribosome [GO:0003735]; translation [GO:0006412]
gi|256719042	hypothetical protein HMPREF0946_00670 [Fusobacterium nucleatum subsp. vincentii 3_1_36A2]	Fusobacterium nucleatum subsp. vincentii 3_1_36A2	up regulated	1.82691	0.000299783	4	integral component of membrane [GO:0016021]
gi|387131638	DnaK suppressor family protein [Prevotella intermedia 17]	Prevotella intermedia 17	up regulated	1.83088	0.00815551	8
gi|364561804	hypothetical protein HMPREF0080_01451 [Anaeroglobus geminatus F0357]	Anaeroglobus geminatus F0357	up regulated	1.83177	0.000449109	5	integral component of membrane [GO:0016021]
gi|364563314	hypothetical protein HMPREF0080_00997 [Anaeroglobus geminatus F0357]	Anaeroglobus geminatus F0357	up regulated	1.84197	0.0259766	2
gi|364561244	putative butyryl-CoA:acetate CoA-transferase [Anaeroglobus geminatus F0357]	Anaeroglobus geminatus F0357	up regulated	1.86739	0.000256803	9	transferase activity [GO:0016740]; acetyl-CoA metabolic process [GO:0006084]
gi|364562496;gi|493843160;gi|493843333	hemagglutinin, partial [Anaeroglobus geminatus F0357]	Anaeroglobus geminatus F0357	up regulated	1.87963	0.00021922	6	outer membrane [GO:0019867]; pathogenesis [GO:0009405]
gi|364565422	tyrosine--tRNA ligase [Anaeroglobus geminatus F0357]	Anaeroglobus geminatus F0357	up regulated	1.89012	0.00274141	3	cytoplasm [GO:0005737]; ATP binding [GO:0005524]; RNA binding [GO:0003723]; tyrosine-tRNA ligase activity [GO:0004831]; tyrosyl-tRNA aminoacylation [GO:0006437]
gi|364563972	putative pyruvate dehydrogenase complex dihydrolipoamide acetyltransferase [Anaeroglobus geminatus F0357]	Anaeroglobus geminatus F0357	up regulated	1.89877	0.00062311	13	transferase activity, transferring acyl groups [GO:0016746]; metabolic process [GO:0008152]
gi|364563921	pyruvate carboxylase [Anaeroglobus geminatus F0357]	Anaeroglobus geminatus F0357	up regulated	1.9387	0.00142242	5	ATP binding [GO:0005524]; biotin binding [GO:0009374]; biotin carboxylase activity [GO:0004075]; DNA binding [GO:0003677]; metal ion binding [GO:0046872]; pyruvate carboxylase activity [GO:0004736]; gluconeogenesis [GO:0006094]; pyruvate metabolic process [GO:0006090]
gi|400374289	oligopeptide-binding protein AmiA [Streptococcus anginosus SK1138]	Streptococcus anginosus SK1138	up regulated	1.95713	0.000156709	3	ATP-binding cassette (ABC) transporter complex [GO:0043190]; transmembrane transport [GO:0055085]
gi|364562793	cell division ATP-binding protein FtsE [Anaeroglobus geminatus F0357]	Anaeroglobus geminatus F0357	up regulated	1.9669	0.000185632	2	ATP binding [GO:0005524]; ATPase activity [GO:0016887]; cell division [GO:0051301]
gi|387132271	redoxin [Prevotella intermedia 17]	Prevotella intermedia 17	up regulated	1.97562	0.0173014	2
gi|364561805	hypothetical protein HMPREF0080_01452 [Anaeroglobus geminatus F0357]	Anaeroglobus geminatus F0357	up regulated	1.97652	0.000256439	7
gi|364561469	transcriptional regulator, Fur family [Anaeroglobus geminatus F0357]	Anaeroglobus geminatus F0357	up regulated	1.99205	0.000156709	3	DNA binding [GO:0003677]; metal ion binding [GO:0046872]; transcription factor activity, sequence-specific DNA binding [GO:0003700]
gi|387133481	50S ribosomal protein L35 [Prevotella intermedia 17]	Prevotella intermedia 17	up regulated	2.01544	0.00676005	3
gi|364565140	outer membrane protein [Anaeroglobus geminatus F0357]	Anaeroglobus geminatus F0357	up regulated	2.04049	0.000377668	4
gi|364565409	efflux ABC transporter, permease protein [Anaeroglobus geminatus F0357]	Anaeroglobus geminatus F0357	up regulated	2.04458	0.000374094	2	integral component of membrane [GO:0016021]; plasma membrane [GO:0005886]
gi|387133325	endonuclease/exonuclease/phosphatase domain protein [Prevotella intermedia 17]	Prevotella intermedia 17	up regulated	2.06888	0.00476954	2
gi|364560857	TonB-dependent receptor plug domain protein [Anaeroglobus geminatus F0357]	Anaeroglobus geminatus F0357	up regulated	2.07472	8.94976e-05	12	cell outer membrane [GO:0009279]; receptor activity [GO:0004872]; transport [GO:0006810]
gi|364565642	putative acyl-CoA dehydrogenase [Anaeroglobus geminatus F0357]	Anaeroglobus geminatus F0357	up regulated	2.07801	0.00062311	2	acyl-CoA dehydrogenase activity [GO:0003995]; flavin adenine dinucleotide binding [GO:0050660]
gi|364564465	adenosylhomocysteinase [Anaeroglobus geminatus F0357]	Anaeroglobus geminatus F0357	up regulated	2.0891	0.000328877	2	adenosylhomocysteinase activity [GO:0004013]; one-carbon metabolic process [GO:0006730]
gi|364561246	elongation factor G [Anaeroglobus geminatus F0357]	Anaeroglobus geminatus F0357	up regulated	2.11859	0.00969835	3	translation elongation factor activity [GO:0003746]
gi|364559581;gi|493843974	TonB-dependent receptor plug domain protein [Anaeroglobus geminatus F0357]	Anaeroglobus geminatus F0357	up regulated	2.13293	0.000103922	6	membrane [GO:0016020]; receptor activity [GO:0004872]; transport [GO:0006810]
gi|364562032	4-hydroxy-3-methylbut-2-enyl diphosphate reductase [Anaeroglobus geminatus F0357]	Anaeroglobus geminatus F0357	up regulated	2.13923	0.000119868	8	ribosome [GO:0005840]; 3 iron, 4 sulfur cluster binding [GO:0051538]; 4-hydroxy-3-methylbut-2-en-1-yl diphosphate reductase activity [GO:0051745]; metal ion binding [GO:0046872]; RNA binding [GO:0003723]; structural constituent of ribosome [GO:0003735]; dimethylallyl diphosphate biosynthetic process [GO:0050992]; isopentenyl diphosphate biosynthetic process, methylerythritol 4-phosphate pathway […
gi|364561557	ATP synthase F0, B subunit [Anaeroglobus geminatus F0357]	Anaeroglobus geminatus F0357	up regulated	2.14702	0.00032914	4	integral component of membrane [GO:0016021]; plasma membrane [GO:0005886]; proton-transporting ATP synthase complex, coupling factor F(o) [GO:0045263]; proton-transporting ATP synthase activity, rotational mechanism [GO:0046933]; ATP synthesis coupled proton transport [GO:0015986]
gi|364559849	hypothetical protein HMPREF0080_01992, partial [Anaeroglobus geminatus F0357]	Anaeroglobus geminatus F0357	up regulated	2.1571	0.000676941	2
gi|364564551	hypothetical protein HMPREF0080_00673 [Anaeroglobus geminatus F0357]	Anaeroglobus geminatus F0357	up regulated	2.15993	0.000739247	7
gi|364565812	diaminopimelate dehydrogenase [Anaeroglobus geminatus F0357]	Anaeroglobus geminatus F0357	up regulated	2.16017	0.000103262	2	diaminopimelate dehydrogenase activity [GO:0047850]; nucleotide binding [GO:0000166]; diaminopimelate biosynthetic process [GO:0019877]; lysine biosynthetic process via diaminopimelate [GO:0009089]
gi|364561520	hypothetical protein HMPREF0080_01527 [Anaeroglobus geminatus F0357]	Anaeroglobus geminatus F0357	up regulated	2.18582	0.000228305	7
gi|364565138	surface antigen variable number repeat-containing domain protein [Anaeroglobus geminatus F0357]	Anaeroglobus geminatus F0357	up regulated	2.19291	0.000746643	10	outer membrane [GO:0019867]
gi|364564418	DNA-binding protein HU [Anaeroglobus geminatus F0357]	Anaeroglobus geminatus F0357	up regulated	2.19625	0.000160041	2	DNA binding [GO:0003677]; chromosome condensation [GO:0030261]
gi|364562960	chaperonin GroL [Anaeroglobus geminatus F0357]	Anaeroglobus geminatus F0357	up regulated	2.208	5.18354e-05	24	cytoplasm [GO:0005737]; ATP binding [GO:0005524]; protein refolding [GO:0042026]
gi|364563769	ABC transporter, substrate-binding protein [Anaeroglobus geminatus F0357]	Anaeroglobus geminatus F0357	up regulated	2.2601	0.0005762	3	metal ion binding [GO:0046872]; cell adhesion [GO:0007155]; metal ion transport [GO:0030001]
gi|364564460	6,7-dimethyl-8-ribityllumazine synthase [Anaeroglobus geminatus F0357]	Anaeroglobus geminatus F0357	up regulated	2.26193	0.000414822	4	riboflavin synthase complex [GO:0009349]; 6,7-dimethyl-8-ribityllumazine synthase activity [GO:0000906]; transferase activity [GO:0016740]; riboflavin biosynthetic process [GO:0009231]
gi|364562269	outer membrane insertion signal domain protein [Anaeroglobus geminatus F0357]	Anaeroglobus geminatus F0357	up regulated	2.27455	0.00183784	3	cell outer membrane [GO:0009279]; integral component of membrane [GO:0016021]
gi|364565290	chaperone protein DnaK [Anaeroglobus geminatus F0357]	Anaeroglobus geminatus F0357	up regulated	2.28101	0.0005762	15	ATP binding [GO:0005524]; protein folding [GO:0006457]
gi|364562858	major cold shock protein CspA [Anaeroglobus geminatus F0357]	Anaeroglobus geminatus F0357	up regulated	2.28253	0.00283731	3	cytoplasm [GO:0005737]; DNA binding [GO:0003677]; regulation of transcription, DNA-templated [GO:0006355]
gi|364560131	ribosomal protein S4 [Anaeroglobus geminatus F0357]	Anaeroglobus geminatus F0357	up regulated	2.28395	0.000104495	4	small ribosomal subunit [GO:0015935]; rRNA binding [GO:0019843]; structural constituent of ribosome [GO:0003735]; translation [GO:0006412]
gi|364563911	universal stress family protein [Anaeroglobus geminatus F0357]	Anaeroglobus geminatus F0357	up regulated	2.2953	0.000451454	3	cytoplasm [GO:0005737]; integral component of membrane [GO:0016021]; response to stress [GO:0006950]
gi|364559160	ribosomal L5P protein [Anaeroglobus geminatus F0357]	Anaeroglobus geminatus F0357	up regulated	2.29666	0.000139616	3
gi|387132473	signal peptidase I family protein [Prevotella intermedia 17]	Prevotella intermedia 17	up regulated	2.32068	0.000128464	5
gi|364565821	phosphate acetyltransferase [Anaeroglobus geminatus F0357]	Anaeroglobus geminatus F0357	up regulated	2.32436	0.000104495	7	acetyltransferase activity [GO:0016407]; metabolic process [GO:0008152]
gi|364559225	putative aldehyde dehydrogenase B [Anaeroglobus geminatus F0357]	Anaeroglobus geminatus F0357	up regulated	2.34226	5.4372e-05	17	oxidoreductase activity, acting on the aldehyde or oxo group of donors, NAD or NADP as acceptor [GO:0016620]
gi|364562772	hypothetical protein HMPREF0080_01182 [Anaeroglobus geminatus F0357]	Anaeroglobus geminatus F0357	up regulated	2.36459	0.000511309	4	hydrolase activity [GO:0016787]; metabolic process [GO:0008152]
gi|364565519	3-oxoacyl-[acyl-carrier-protein] reductase [Anaeroglobus geminatus F0357]	Anaeroglobus geminatus F0357	up regulated	2.40152	0.000398176	2	3-oxoacyl-[acyl-carrier-protein] reductase (NADPH) activity [GO:0004316]; NAD binding [GO:0051287]; fatty acid biosynthetic process [GO:0006633]
gi|364563880	transcriptional regulator, AsnC family [Anaeroglobus geminatus F0357]	Anaeroglobus geminatus F0357	up regulated	2.40926	5.09872e-05	4	intracellular [GO:0005622]; sequence-specific DNA binding [GO:0043565]; transcription factor activity, sequence-specific DNA binding [GO:0003700]; transcription, DNA-templated [GO:0006351]
gi|364564561	fructose-1,6-bisphosphate aldolase, class II [Anaeroglobus geminatus F0357]	Anaeroglobus geminatus F0357	up regulated	2.42492	0.00136115	3	fructose-bisphosphate aldolase activity [GO:0004332]; zinc ion binding [GO:0008270]; fructose 1,6-bisphosphate metabolic process [GO:0030388]; glycolytic process [GO:0006096]
gi|364560077	metallo-beta-lactamase domain protein [Anaeroglobus geminatus F0357]	Anaeroglobus geminatus F0357	up regulated	2.4437	0.00064974	5	electron carrier activity [GO:0009055]; FMN binding [GO:0010181]; metal ion binding [GO:0046872]; oxidoreductase activity [GO:0016491]
gi|364564446	methionine adenosyltransferase [Anaeroglobus geminatus F0357]	Anaeroglobus geminatus F0357	up regulated	2.45172	0.000119868	7	cytoplasm [GO:0005737]; ATP binding [GO:0005524]; magnesium ion binding [GO:0000287]; methionine adenosyltransferase activity [GO:0004478]; one-carbon metabolic process [GO:0006730]; S-adenosylmethionine biosynthetic process [GO:0006556]
gi|364564948	Cys/Met metabolism PLP-dependent enzyme [Anaeroglobus geminatus F0357]	Anaeroglobus geminatus F0357	up regulated	2.48075	5.4372e-05	7	pyridoxal phosphate binding [GO:0030170]; transferase activity, transferring alkyl or aryl (other than methyl) groups [GO:0016765]; cellular amino acid metabolic process [GO:0006520]
gi|364565406	iron permease FTR1 family protein [Anaeroglobus geminatus F0357]	Anaeroglobus geminatus F0357	up regulated	2.50048	0.00118549	3	high-affinity iron permease complex [GO:0033573]; iron ion transmembrane transporter activity [GO:0005381]; high-affinity iron ion transmembrane transport [GO:0006827]
gi|364564727	putative hydroxylamine reductase [Anaeroglobus geminatus F0357]	Anaeroglobus geminatus F0357	up regulated	2.50434	0.000596724	2	cytoplasm [GO:0005737]; iron-sulfur cluster binding [GO:0051536]; oxidoreductase activity, acting on other nitrogenous compounds as donors [GO:0016661]
gi|364560313	radical SAM domain protein [Anaeroglobus geminatus F0357]	Anaeroglobus geminatus F0357	up regulated	2.51371	0.000793245	4	catalytic activity [GO:0003824]; iron-sulfur cluster binding [GO:0051536]
gi|364564521;gi|493842593	proline--tRNA ligase [Anaeroglobus geminatus F0357]	Anaeroglobus geminatus F0357	up regulated	2.5229	5.4372e-05	9	cytoplasm [GO:0005737]; aminoacyl-tRNA editing activity [GO:0002161]; ATP binding [GO:0005524]; proline-tRNA ligase activity [GO:0004827]; prolyl-tRNA aminoacylation [GO:0006433]
gi|364561573	electron transfer flavoprotein [Anaeroglobus geminatus F0357]	Anaeroglobus geminatus F0357	up regulated	2.52532	0.000156709	10	electron carrier activity [GO:0009055]
gi|364565825	cell division protein SepF family protein [Anaeroglobus geminatus F0357]	Anaeroglobus geminatus F0357	up regulated	2.53516	0.000343546	5	cytoplasm [GO:0005737]; cell septum assembly [GO:0090529]; FtsZ-dependent cytokinesis [GO:0043093]
gi|364566404	CoA transferase [Anaeroglobus geminatus F0357]	Anaeroglobus geminatus F0357	up regulated	2.55376	5.26912e-05	13	CoA-transferase activity [GO:0008410]; metabolic process [GO:0008152]
gi|364563605	butyryl-CoA dehydrogenase, partial [Anaeroglobus geminatus F0357]	Anaeroglobus geminatus F0357	up regulated	2.56792	3.44547e-05	15	acyl-CoA dehydrogenase activity [GO:0003995]; flavin adenine dinucleotide binding [GO:0050660]
gi|364563348	response regulator receiver domain protein [Anaeroglobus geminatus F0357]	Anaeroglobus geminatus F0357	up regulated	2.58416	0.000256368	3	intracellular [GO:0005622]; DNA binding [GO:0003677]; phosphorelay signal transduction system [GO:0000160]; regulation of transcription, DNA-templated [GO:0006355]; transcription, DNA-templated [GO:0006351]
gi|364559164	30S ribosomal protein S17 [Anaeroglobus geminatus F0357]	Anaeroglobus geminatus F0357	up regulated	2.59337	5.4372e-05	4	ribosome [GO:0005840]; rRNA binding [GO:0019843]; structural constituent of ribosome [GO:0003735]; translation [GO:0006412]
gi|364562033	S1 RNA binding domain protein [Anaeroglobus geminatus F0357]	Anaeroglobus geminatus F0357	up regulated	2.5957	0.00054961	4	nucleic acid binding [GO:0003676]
gi|364561372	putative glycolate oxidase, subunit GlcD [Anaeroglobus geminatus F0357]	Anaeroglobus geminatus F0357	up regulated	2.61701	0.000103922	4	flavin adenine dinucleotide binding [GO:0050660]; oxidoreductase activity, acting on CH-OH group of donors [GO:0016614]
gi|387131712	50S ribosomal protein L27 [Prevotella intermedia 17]	Prevotella intermedia 17	up regulated	2.61989	0.0330504	2
gi|364563715	putative TonB-dependent copper receptor [Anaeroglobus geminatus F0357]	Anaeroglobus geminatus F0357	up regulated	2.62117	0.00399342	2	membrane [GO:0016020]; receptor activity [GO:0004872]; transport [GO:0006810]
gi|364562959	chaperonin GroS [Anaeroglobus geminatus F0357]	Anaeroglobus geminatus F0357	up regulated	2.64722	0.000448741	4	cytoplasm [GO:0005737]; ATP binding [GO:0005524]; protein folding [GO:0006457]
gi|364561552	ATP synthase F1, beta subunit [Anaeroglobus geminatus F0357]	Anaeroglobus geminatus F0357	up regulated	2.6745	0.000104495	10	plasma membrane [GO:0005886]; proton-transporting ATP synthase complex, catalytic core F(1) [GO:0045261]; ATP binding [GO:0005524]; proton-transporting ATP synthase activity, rotational mechanism [GO:0046933]; ATP synthesis coupled proton transport [GO:0015986]
gi|364564629	carbon starvation protein A-like protein [Anaeroglobus geminatus F0357]	Anaeroglobus geminatus F0357	up regulated	2.70699	0.000139616	6	integral component of membrane [GO:0016021]; cellular response to starvation [GO:0009267]
gi|387132921	30S ribosomal protein S17 [Prevotella intermedia 17]	Prevotella intermedia 17	up regulated	2.73912	0.0403657	2
gi|364561464	Hep/Hag repeat protein [Anaeroglobus geminatus F0357]	Anaeroglobus geminatus F0357	up regulated	2.74009	0.00550896	9	outer membrane [GO:0019867]; pathogenesis [GO:0009405]
gi|364561803	hypothetical protein HMPREF0080_01450 [Anaeroglobus geminatus F0357]	Anaeroglobus geminatus F0357	up regulated	2.75277	0.000219033	6
gi|364565371	hypothetical protein HMPREF0080_00343 [Anaeroglobus geminatus F0357]	Anaeroglobus geminatus F0357	up regulated	2.78272	0.0005762	4
gi|364559583	dihydrodipicolinate synthase [Anaeroglobus geminatus F0357]	Anaeroglobus geminatus F0357	up regulated	2.78735	3.44547e-05	6	cytoplasm [GO:0005737]; 4-hydroxy-tetrahydrodipicolinate synthase [GO:0008840]; diaminopimelate biosynthetic process [GO:0019877]; lysine biosynthetic process via diaminopimelate [GO:0009089]
gi|364563888	electron transport complex, RnfABCDGE type, C subunit [Anaeroglobus geminatus F0357]	Anaeroglobus geminatus F0357	up regulated	2.79811	3.92401e-05	6	plasma membrane [GO:0005886]; 4 iron, 4 sulfur cluster binding [GO:0051539]; electron carrier activity [GO:0009055]; metal ion binding [GO:0046872]; oxidation-reduction process [GO:0055114]
gi|364563973	dihydrolipoyl dehydrogenase [Anaeroglobus geminatus F0357]	Anaeroglobus geminatus F0357	up regulated	2.80178	5.88621e-05	9	cell [GO:0005623]; dihydrolipoyl dehydrogenase activity [GO:0004148]; flavin adenine dinucleotide binding [GO:0050660]; cell redox homeostasis [GO:0045454]
gi|364565648;gi|493842115	RecA protein [Anaeroglobus geminatus F0357]	Anaeroglobus geminatus F0357	up regulated	2.82293	0.000184757	4	cytoplasm [GO:0005737]; ATP binding [GO:0005524]; damaged DNA binding [GO:0003684]; DNA-dependent ATPase activity [GO:0008094]; single-stranded DNA binding [GO:0003697]; DNA recombination [GO:0006310]; DNA repair [GO:0006281]; SOS response [GO:0009432]
gi|364565836	putative glutamine ABC transporter, periplasmic glutamine-binding protein GlnH [Anaeroglobus geminatus F0357]	Anaeroglobus geminatus F0357	up regulated	2.82932	0.000761576	4	membrane [GO:0016020]; ionotropic glutamate receptor activity [GO:0004970]
gi|364565661;gi|307623015;gi|315314610;gi|331266154;gi|334271740;gi|383184212;gi|383186227;gi|383347735;gi|493842129	superoxide dismutase, Mn [Anaeroglobus geminatus F0357]	Anaeroglobus geminatus F0357	up regulated	2.83536	0.000103707	11	metal ion binding [GO:0046872]; superoxide dismutase activity [GO:0004784]
gi|364562991	putative glycolate oxidase, subunit GlcD [Anaeroglobus geminatus F0357]	Anaeroglobus geminatus F0357	up regulated	2.83972	0.000104495	9	flavin adenine dinucleotide binding [GO:0050660]; oxidoreductase activity, acting on CH-OH group of donors [GO:0016614]
gi|364561690;gi|493843344	peroxiredoxin [Anaeroglobus geminatus F0357]	Anaeroglobus geminatus F0357	up regulated	2.84956	0.000103262	6	cell [GO:0005623]; peroxiredoxin activity [GO:0051920]; cell redox homeostasis [GO:0045454]; response to oxidative stress [GO:0006979]
gi|364560858	hypothetical protein HMPREF0080_01712 [Anaeroglobus geminatus F0357]	Anaeroglobus geminatus F0357	up regulated	2.85542	0.000433619	4
gi|364559158	ribosomal protein S8 [Anaeroglobus geminatus F0357]	Anaeroglobus geminatus F0357	up regulated	2.86071	0.000103262	5	ribosome [GO:0005840]; rRNA binding [GO:0019843]; structural constituent of ribosome [GO:0003735]; translation [GO:0006412]
gi|364559155	ribosomal protein S5 [Anaeroglobus geminatus F0357]	Anaeroglobus geminatus F0357	up regulated	2.89453	9.15471e-05	5	small ribosomal subunit [GO:0015935]; rRNA binding [GO:0019843]; structural constituent of ribosome [GO:0003735]; translation [GO:0006412]
gi|364565838	putative glutamine ABC transporter, periplasmic glutamine-binding protein GlnH [Anaeroglobus geminatus F0357]	Anaeroglobus geminatus F0357	up regulated	2.9225	0.000100329	2	membrane [GO:0016020]; ionotropic glutamate receptor activity [GO:0004970]
gi|375256611	branched-chain-amino-acid transaminase [Tannerella forsythia ATCC 43037]	Tannerella forsythia ATCC 43037	up regulated	2.95797	0.017018	2
gi|364562774	alanine racemase [Anaeroglobus geminatus F0357]	Anaeroglobus geminatus F0357	up regulated	2.95835	5.09872e-05	11	alanine racemase activity [GO:0008784]; pyridoxal phosphate binding [GO:0030170]; D-alanine biosynthetic process [GO:0030632]
gi|364559861	putative D-proline reductase, PrdA proprotein [Anaeroglobus geminatus F0357]	Anaeroglobus geminatus F0357	up regulated	2.97085	0.0230634	2	D-proline reductase (dithiol) activity [GO:0050002]; cellular amino acid metabolic process [GO:0006520]
gi|364566010	trigger factor [Anaeroglobus geminatus F0357]	Anaeroglobus geminatus F0357	up regulated	3.00352	0.00011793	6	peptidyl-prolyl cis-trans isomerase activity [GO:0003755]; cell cycle [GO:0007049]; cell division [GO:0051301]; protein folding [GO:0006457]; protein transport [GO:0015031]
gi|364561477	pyruvate flavodoxin/ferredoxin oxidoreductase, thiamine diP-binding domain protein [Anaeroglobus geminatus F0357]	Anaeroglobus geminatus F0357	up regulated	3.00519	7.98236e-05	10	oxidoreductase activity [GO:0016491]
gi|364565638	polyribonucleotide nucleotidyltransferase [Anaeroglobus geminatus F0357]	Anaeroglobus geminatus F0357	up regulated	3.01259	0.000454412	5	cytoplasm [GO:0005737]; 3'-5'-exoribonuclease activity [GO:0000175]; magnesium ion binding [GO:0000287]; polyribonucleotide nucleotidyltransferase activity [GO:0004654]; RNA binding [GO:0003723]; mRNA catabolic process [GO:0006402]; RNA processing [GO:0006396]
gi|364564913	transporter, MotA/TolQ/ExbB proton channel family protein [Anaeroglobus geminatus F0357]	Anaeroglobus geminatus F0357	up regulated	3.04589	7.5096e-05	4	integral component of membrane [GO:0016021]; protein transporter activity [GO:0008565]
gi|364559174	50S ribosomal protein L3 [Anaeroglobus geminatus F0357]	Anaeroglobus geminatus F0357	up regulated	3.05759	4.26298e-05	2	ribosome [GO:0005840]; rRNA binding [GO:0019843]; structural constituent of ribosome [GO:0003735]; translation [GO:0006412]
gi|364564953	flavodoxin [Anaeroglobus geminatus F0357]	Anaeroglobus geminatus F0357	up regulated	3.06685	7.24759e-05	8	electron carrier activity [GO:0009055]; FMN binding [GO:0010181]
gi|364563210	thioesterase family protein [Anaeroglobus geminatus F0357]	Anaeroglobus geminatus F0357	up regulated	3.0722	0.00141355	2
gi|364565301	Beta-eliminating lyase [Anaeroglobus geminatus F0357]	Anaeroglobus geminatus F0357	up regulated	3.09733	0.000746643	3	lyase activity [GO:0016829]; cellular amino acid metabolic process [GO:0006520]
gi|364561146	GTP-binding domain protein, partial [Anaeroglobus geminatus F0357]	Anaeroglobus geminatus F0357	up regulated	3.0994	4.90795e-05	11	GTP binding [GO:0005525]; GTPase activity [GO:0003924]
gi|364559991	ferritin-like protein [Anaeroglobus geminatus F0357]	Anaeroglobus geminatus F0357	up regulated	3.11074	5.6386e-05	12	cell [GO:0005623]; ferric iron binding [GO:0008199]; cellular iron ion homeostasis [GO:0006879]; oxidation-reduction process [GO:0055114]; response to stress [GO:0006950]
gi|364564924	ribosomal protein L10 [Anaeroglobus geminatus F0357]	Anaeroglobus geminatus F0357	up regulated	3.12237	7.68141e-05	6	ribosome [GO:0005840]; large ribosomal subunit rRNA binding [GO:0070180]; ribosome biogenesis [GO:0042254]; translation [GO:0006412]
gi|364565360	putative D-methionine-binding lipoprotein MetQ [Anaeroglobus geminatus F0357]	Anaeroglobus geminatus F0357	up regulated	3.13686	0.00212377	3
gi|364563355;gi|315314613;gi|493842923	glutamate dehydrogenase, NAD-specific [Anaeroglobus geminatus F0357]	Anaeroglobus geminatus F0357	up regulated	3.15505	2.06975e-05	25	glutamate dehydrogenase (NAD+) activity [GO:0004352]; cellular amino acid metabolic process [GO:0006520]
gi|364565516	beta-ketoacyl-acyl-carrier-protein synthase II [Anaeroglobus geminatus F0357]	Anaeroglobus geminatus F0357	up regulated	3.15912	5.88621e-05	5	beta-ketoacyl-acyl-carrier-protein synthase II activity [GO:0033817]; fatty acid biosynthetic process [GO:0006633]
gi|364562487	hypothetical protein HMPREF0080_01268, partial [Anaeroglobus geminatus F0357]	Anaeroglobus geminatus F0357	up regulated	3.1877	0.000367956	2	outer membrane [GO:0019867]; pathogenesis [GO:0009405]
gi|364566407	3-hydroxybutyryl-CoA dehydratase [Anaeroglobus geminatus F0357]	Anaeroglobus geminatus F0357	up regulated	3.19693	5.09872e-05	5	catalytic activity [GO:0003824]; metabolic process [GO:0008152]
gi|364564404	D-proline reductase, PrdA proprotein [Anaeroglobus geminatus F0357]	Anaeroglobus geminatus F0357	up regulated	3.20732	4.26298e-05	7
gi|364563613;gi|493842823	pyruvate synthase [Anaeroglobus geminatus F0357]	Anaeroglobus geminatus F0357	up regulated	3.21652	1.96226e-05	17	4 iron, 4 sulfur cluster binding [GO:0051539]; iron ion binding [GO:0005506]; oxidoreductase activity, acting on the aldehyde or oxo group of donors [GO:0016903]; thiamine pyrophosphate binding [GO:0030976]; electron transport chain [GO:0022900]
gi|364561154	putative glycerate dehydrogenase [Anaeroglobus geminatus F0357]	Anaeroglobus geminatus F0357	up regulated	3.21965	8.127e-05	3	NAD binding [GO:0051287]; oxidoreductase activity, acting on the CH-OH group of donors, NAD or NADP as acceptor [GO:0016616]
gi|364564906	hypothetical protein HMPREF0080_00520 [Anaeroglobus geminatus F0357]	Anaeroglobus geminatus F0357	up regulated	3.28314	0.000119868	12
gi|364561476;gi|493843450	pyruvate synthase [Anaeroglobus geminatus F0357]	Anaeroglobus geminatus F0357	up regulated	3.32839	5.09872e-05	14	iron ion binding [GO:0005506]; oxidoreductase activity, acting on the aldehyde or oxo group of donors [GO:0016903]; thiamine pyrophosphate binding [GO:0030976]; electron transport chain [GO:0022900]
gi|364561355	Xaa-His dipeptidase [Anaeroglobus geminatus F0357]	Anaeroglobus geminatus F0357	up regulated	3.3504	0.000147304	4	hydrolase activity [GO:0016787]; proteolysis [GO:0006508]
gi|364559161	ribosomal protein L5 [Anaeroglobus geminatus F0357]	Anaeroglobus geminatus F0357	up regulated	3.40163	2.06975e-05	4	ribosome [GO:0005840]; structural constituent of ribosome [GO:0003735]; translation [GO:0006412]
gi|364562261	cell division protein FtsZ [Anaeroglobus geminatus F0357]	Anaeroglobus geminatus F0357	up regulated	3.40604	0.000487467	8	cell division site [GO:0032153]; cytoplasm [GO:0005737]; GTP binding [GO:0005525]; GTPase activity [GO:0003924]; cell septum assembly [GO:0090529]; FtsZ-dependent cytokinesis [GO:0043093]; protein polymerization [GO:0051258]
gi|364562563	electron transfer flavoprotein subunit beta [Anaeroglobus geminatus F0357]	Anaeroglobus geminatus F0357	up regulated	3.41256	1.82279e-05	15	electron carrier activity [GO:0009055]
gi|364561245	hypothetical protein HMPREF0080_01656 [Anaeroglobus geminatus F0357]	Anaeroglobus geminatus F0357	up regulated	3.41904	0.00324778	3	catalytic activity [GO:0003824]; acetyl-CoA metabolic process [GO:0006084]
gi|364565410	efflux ABC transporter, permease protein [Anaeroglobus geminatus F0357]	Anaeroglobus geminatus F0357	up regulated	3.43113	0.00019011	4	integral component of membrane [GO:0016021]; plasma membrane [GO:0005886]
gi|364562232	ribosomal protein L20 [Anaeroglobus geminatus F0357]	Anaeroglobus geminatus F0357	up regulated	3.46835	0.00542588	4	ribosome [GO:0005840]; rRNA binding [GO:0019843]; structural constituent of ribosome [GO:0003735]; ribosomal large subunit assembly [GO:0000027]; translation [GO:0006412]
gi|364565984	hypothetical protein HMPREF0080_00127 [Anaeroglobus geminatus F0357]	Anaeroglobus geminatus F0357	up regulated	3.47312	5.4372e-05	4
gi|364564717;gi|307624097;gi|315314265;gi|331265952;gi|343388594;gi|383183833;gi|383184933;gi|383187149;gi|383348874;gi|400370933;gi|493842487	putative aspartate transaminase [Anaeroglobus geminatus F0357]	Anaeroglobus geminatus F0357	up regulated	3.47555	2.06975e-05	18	pyridoxal phosphate binding [GO:0030170]; transaminase activity [GO:0008483]; biosynthetic process [GO:0009058]
gi|364561874	acetate kinase [Anaeroglobus geminatus F0357]	Anaeroglobus geminatus F0357	up regulated	3.47819	1.70345e-05	6	cytoplasm [GO:0005737]; acetate kinase activity [GO:0008776]; ATP binding [GO:0005524]; magnesium ion binding [GO:0000287]; acetyl-CoA biosynthetic process [GO:0006085]; organic acid metabolic process [GO:0006082]
gi|364562495	Hep/Hag repeat protein [Anaeroglobus geminatus F0357]	Anaeroglobus geminatus F0357	up regulated	3.48126	2.51872e-05	9
gi|364560859	hypothetical protein HMPREF0080_01713 [Anaeroglobus geminatus F0357]	Anaeroglobus geminatus F0357	up regulated	3.48852	5.09872e-05	5
gi|364566393	OmpA family protein [Anaeroglobus geminatus F0357]	Anaeroglobus geminatus F0357	up regulated	3.51137	2.06975e-05	8	cell outer membrane [GO:0009279]; integral component of membrane [GO:0016021]
gi|364560871	putative glycerate dehydrogenase [Anaeroglobus geminatus F0357]	Anaeroglobus geminatus F0357	up regulated	3.51999	5.57544e-05	3	NAD binding [GO:0051287]; oxidoreductase activity, acting on the CH-OH group of donors, NAD or NADP as acceptor [GO:0016616]
gi|364560443	3-hydroxybutyryl-CoA dehydratase [Anaeroglobus geminatus F0357]	Anaeroglobus geminatus F0357	up regulated	3.53458	1.82279e-05	21	catalytic activity [GO:0003824]; metabolic process [GO:0008152]
gi|364564925	ribosomal protein L1 [Anaeroglobus geminatus F0357]	Anaeroglobus geminatus F0357	up regulated	3.57522	4.26298e-05	2	large ribosomal subunit [GO:0015934]; rRNA binding [GO:0019843]; structural constituent of ribosome [GO:0003735]; tRNA binding [GO:0000049]; regulation of translation [GO:0006417]; translation [GO:0006412]
gi|364561479	LysR substrate binding domain protein [Anaeroglobus geminatus F0357]	Anaeroglobus geminatus F0357	up regulated	3.61693	0.0062531	3	DNA binding [GO:0003677]; transcription factor activity, sequence-specific DNA binding [GO:0003700]; transcription, DNA-templated [GO:0006351]
gi|364565536	aminotransferase, class I/II [Anaeroglobus geminatus F0357]	Anaeroglobus geminatus F0357	up regulated	3.62155	1.96226e-05	32	pyridoxal phosphate binding [GO:0030170]; transaminase activity [GO:0008483]; biosynthetic process [GO:0009058]
gi|364565639	ribosomal protein S15 [Anaeroglobus geminatus F0357]	Anaeroglobus geminatus F0357	up regulated	3.62301	3.92401e-05	3	ribosome [GO:0005840]; rRNA binding [GO:0019843]; structural constituent of ribosome [GO:0003735]; translation [GO:0006412]
gi|364564402;gi|493842600;gi|493843891	D-proline reductase, PrdB subunit domain protein [Anaeroglobus geminatus F0357]	Anaeroglobus geminatus F0357	up regulated	3.62805	1.48745e-05	7	oxidoreductase activity, acting on X-H and Y-H to form an X-Y bond, with a disulfide as acceptor [GO:0050485]
gi|364566374	DNA polymerase III, beta subunit [Anaeroglobus geminatus F0357]	Anaeroglobus geminatus F0357	up regulated	3.62942	0.000114204	3	cytoplasm [GO:0005737]; DNA polymerase III complex [GO:0009360]; 3'-5' exonuclease activity [GO:0008408]; DNA binding [GO:0003677]; DNA-directed DNA polymerase activity [GO:0003887]; DNA replication [GO:0006260]
gi|364564406	proline racemase [Anaeroglobus geminatus F0357]	Anaeroglobus geminatus F0357	up regulated	3.66544	5.09872e-05	16
gi|364563966	phosphogluconate dehydrogenase, NAD binding domain protein [Anaeroglobus geminatus F0357]	Anaeroglobus geminatus F0357	up regulated	3.68218	0.0020403	3	NAD binding [GO:0051287]; phosphogluconate dehydrogenase (decarboxylating) activity [GO:0004616]
gi|364559163	ribosomal protein L14 [Anaeroglobus geminatus F0357]	Anaeroglobus geminatus F0357	up regulated	3.683	0.00130113	2	large ribosomal subunit [GO:0015934]; rRNA binding [GO:0019843]; structural constituent of ribosome [GO:0003735]; translation [GO:0006412]
gi|364564947	Cys/Met metabolism PLP-dependent enzyme [Anaeroglobus geminatus F0357]	Anaeroglobus geminatus F0357	up regulated	3.69984	3.92401e-05	14	catalytic activity [GO:0003824]; pyridoxal phosphate binding [GO:0030170]
gi|364563284	aspartate kinase II [Anaeroglobus geminatus F0357]	Anaeroglobus geminatus F0357	up regulated	3.77937	0.000891269	2	amino acid binding [GO:0016597]; aspartate kinase activity [GO:0004072]; lysine biosynthetic process via diaminopimelate [GO:0009089]; threonine biosynthetic process [GO:0009088]
gi|364561555	ATP synthase F1, alpha subunit [Anaeroglobus geminatus F0357]	Anaeroglobus geminatus F0357	up regulated	3.79043	2.13769e-05	4	plasma membrane [GO:0005886]; proton-transporting ATP synthase complex, catalytic core F(1) [GO:0045261]; ATP binding [GO:0005524]; proton-transporting ATP synthase activity, rotational mechanism [GO:0046933]; ATP synthesis coupled proton transport [GO:0015986]
gi|364562562	electron transfer flavoprotein subunit alpha [Anaeroglobus geminatus F0357]	Anaeroglobus geminatus F0357	up regulated	3.802	2.06975e-05	22	electron carrier activity [GO:0009055]; flavin adenine dinucleotide binding [GO:0050660]
gi|364564403	hypothetical protein HMPREF0080_00712 [Anaeroglobus geminatus F0357]	Anaeroglobus geminatus F0357	up regulated	3.82368	2.31052e-05	7
gi|364564515	selenium metabolism protein YedF [Anaeroglobus geminatus F0357]	Anaeroglobus geminatus F0357	up regulated	3.84481	7.06769e-05	2
gi|364561794	Hep/Hag repeat protein, partial [Anaeroglobus geminatus F0357]	Anaeroglobus geminatus F0357	up regulated	3.97938	2.06975e-05	3	outer membrane [GO:0019867]; pathogenesis [GO:0009405]
gi|364563864	cell division protease FtsH [Anaeroglobus geminatus F0357]	Anaeroglobus geminatus F0357	up regulated	4.02058	1.48745e-05	3	integral component of membrane [GO:0016021]; plasma membrane [GO:0005886]; ATP binding [GO:0005524]; ATPase activity [GO:0016887]; metalloendopeptidase activity [GO:0004222]; zinc ion binding [GO:0008270]; cell division [GO:0051301]; protein catabolic process [GO:0030163]
gi|364565827	putative septum site-determining protein divIVA [Anaeroglobus geminatus F0357]	Anaeroglobus geminatus F0357	up regulated	4.03032	0.00193863	4	cytoplasm [GO:0005737]; cell cycle [GO:0007049]; cell division [GO:0051301]
gi|364560746	inosine-5'-monophosphate dehydrogenase [Anaeroglobus geminatus F0357]	Anaeroglobus geminatus F0357	up regulated	4.06669	2.31052e-05	3	IMP dehydrogenase activity [GO:0003938]; metal ion binding [GO:0046872]; nucleotide binding [GO:0000166]; GMP biosynthetic process [GO:0006177]
gi|364564524	Respiratory-chain NADH dehydrogenase subunit [Anaeroglobus geminatus F0357]	Anaeroglobus geminatus F0357	up regulated	4.07857	2.35312e-05	6	membrane [GO:0016020]; 4 iron, 4 sulfur cluster binding [GO:0051539]; electron carrier activity [GO:0009055]
gi|364559229	DNA-directed RNA polymerase, alpha subunit [Anaeroglobus geminatus F0357]	Anaeroglobus geminatus F0357	up regulated	4.10142	0.000148057	7	DNA binding [GO:0003677]; DNA-directed 5'-3' RNA polymerase activity [GO:0003899]; transcription, DNA-templated [GO:0006351]
gi|364561465	putative aspartate--tRNA ligase [Anaeroglobus geminatus F0357]	Anaeroglobus geminatus F0357	up regulated	4.14103	0.000205517	3	cytoplasm [GO:0005737]; aminoacyl-tRNA ligase activity [GO:0004812]; ATP binding [GO:0005524]; tRNA aminoacylation for protein translation [GO:0006418]
gi|364564507	putative D-methionine ABC transporter, ATP-binding protein [Anaeroglobus geminatus F0357]	Anaeroglobus geminatus F0357	up regulated	4.20035	0.00011363	2	plasma membrane [GO:0005886]; amino acid-transporting ATPase activity [GO:0015424]; ATP binding [GO:0005524]; methionine transport [GO:0015821]
gi|364565411	ABC transporter, ATP-binding protein [Anaeroglobus geminatus F0357]	Anaeroglobus geminatus F0357	up regulated	4.2201	1.25847e-05	4	ATP binding [GO:0005524]; ATPase activity [GO:0016887]
gi|364559782	hypothetical protein HMPREF0080_02084 [Anaeroglobus geminatus F0357]	Anaeroglobus geminatus F0357	up regulated	4.22829	0.000652094	2
gi|364559157	ribosomal protein L6 [Anaeroglobus geminatus F0357]	Anaeroglobus geminatus F0357	up regulated	4.23702	3.55458e-05	3	ribosome [GO:0005840]; rRNA binding [GO:0019843]; structural constituent of ribosome [GO:0003735]; translation [GO:0006412]
gi|364563001	CBS domain protein [Anaeroglobus geminatus F0357]	Anaeroglobus geminatus F0357	up regulated	4.24391	0.000161091	3
gi|364561881	DHHA1 domain protein [Anaeroglobus geminatus F0357]	Anaeroglobus geminatus F0357	up regulated	4.26212	0.000737308	2	alanine-tRNA ligase activity [GO:0004813]; ATP binding [GO:0005524]; nucleic acid binding [GO:0003676]; alanyl-tRNA aminoacylation [GO:0006419]
gi|364560312	flavodoxin [Anaeroglobus geminatus F0357]	Anaeroglobus geminatus F0357	up regulated	4.34128	2.06975e-05	4	electron carrier activity [GO:0009055]; FMN binding [GO:0010181]
gi|364562227	acetyl-CoA C-acetyltransferase [Anaeroglobus geminatus F0357]	Anaeroglobus geminatus F0357	up regulated	4.35609	1.25847e-05	52	transferase activity, transferring acyl groups other than amino-acyl groups [GO:0016747]; metabolic process [GO:0008152]
gi|364563764;gi|493842802	translation elongation factor G [Anaeroglobus geminatus F0357]	Anaeroglobus geminatus F0357	up regulated	4.36687	0.000343546	6	cytoplasm [GO:0005737]; GTP binding [GO:0005525]; GTPase activity [GO:0003924]; translation elongation factor activity [GO:0003746]
gi|364564961	hypothetical protein HMPREF0080_00509 [Anaeroglobus geminatus F0357]	Anaeroglobus geminatus F0357	up regulated	4.37827	5.26912e-05	6
gi|364565407	hypothetical protein HMPREF0080_00379 [Anaeroglobus geminatus F0357]	Anaeroglobus geminatus F0357	up regulated	4.40161	7.34933e-05	6
gi|364566385	citrate (Si)-synthase [Anaeroglobus geminatus F0357]	Anaeroglobus geminatus F0357	up regulated	4.40943	1.25847e-05	3	transferase activity, transferring acyl groups, acyl groups converted into alkyl on transfer [GO:0046912]; tricarboxylic acid cycle [GO:0006099]
gi|364565996	sirohydrochlorin cobaltochelatase domain protein [Anaeroglobus geminatus F0357]	Anaeroglobus geminatus F0357	up regulated	4.44543	7.98236e-05	2	sirohydrochlorin cobaltochelatase activity [GO:0016852]; anaerobic cobalamin biosynthetic process [GO:0019251]
gi|364561503	hypothetical protein HMPREF0080_01532 [Anaeroglobus geminatus F0357]	Anaeroglobus geminatus F0357	up regulated	4.57633	1.25847e-05	16
gi|364564923	ribosomal protein L7/L12 [Anaeroglobus geminatus F0357]	Anaeroglobus geminatus F0357	up regulated	4.58325	0.000103262	4	ribosome [GO:0005840]; structural constituent of ribosome [GO:0003735]; translation [GO:0006412]
gi|364565674	hypothetical protein HMPREF0080_00266 [Anaeroglobus geminatus F0357]	Anaeroglobus geminatus F0357	up regulated	4.61186	0.00344191	3
gi|364561974	putative redox-sensing transcriptional repressor Rex [Anaeroglobus geminatus F0357]	Anaeroglobus geminatus F0357	up regulated	4.67491	0.000103707	5	cytoplasm [GO:0005737]; coenzyme binding [GO:0050662]; DNA binding [GO:0003677]; transcription factor activity, sequence-specific DNA binding [GO:0003700]; negative regulation of transcription, DNA-templated [GO:0045892]; response to redox state [GO:0051775]; transcription, DNA-templated [GO:0006351]
gi|364564926	ribosomal protein L11 [Anaeroglobus geminatus F0357]	Anaeroglobus geminatus F0357	up regulated	4.70515	7.34933e-05	2	ribosome [GO:0005840]; large ribosomal subunit rRNA binding [GO:0070180]; structural constituent of ribosome [GO:0003735]; translation [GO:0006412]
gi|364564411	Creatinase [Anaeroglobus geminatus F0357]	Anaeroglobus geminatus F0357	up regulated	4.92368	2.06975e-05	3	hydrolase activity [GO:0016787]
gi|364559159	ribosomal protein S14p/S29e [Anaeroglobus geminatus F0357]	Anaeroglobus geminatus F0357	up regulated	5.07216	5.4372e-05	3	ribosome [GO:0005840]; rRNA binding [GO:0019843]; structural constituent of ribosome [GO:0003735]; translation [GO:0006412]
gi|188995187	TPR domain protein [Porphyromonas gingivalis ATCC 33277]	Porphyromonas gingivalis ATCC 33277	up regulated	5.20595	1.48745e-05	3
gi|364561504	hypothetical protein HMPREF0080_01533 [Anaeroglobus geminatus F0357]	Anaeroglobus geminatus F0357	up regulated	5.325	1.25847e-05	3	integral component of membrane [GO:0016021]
gi|364560887	putative ribonuclease J 1 [Anaeroglobus geminatus F0357]	Anaeroglobus geminatus F0357	up regulated	5.33459	0.000266215	3	metal ion binding [GO:0046872]; RNA binding [GO:0003723]
gi|364559171	ribosomal protein L2 [Anaeroglobus geminatus F0357]	Anaeroglobus geminatus F0357	up regulated	5.53795	0.000157783	4	large ribosomal subunit [GO:0015934]; rRNA binding [GO:0019843]; structural constituent of ribosome [GO:0003735]; transferase activity [GO:0016740]; translation [GO:0006412]
gi|364564511	phosphate binding protein [Anaeroglobus geminatus F0357]	Anaeroglobus geminatus F0357	up regulated	6.49498	0.000104495	3
gi|364560501	cysteine--tRNA ligase [Anaeroglobus geminatus F0357]	Anaeroglobus geminatus F0357	up regulated	11.3098	7.34933e-05	2	cytoplasm [GO:0005737]; ATP binding [GO:0005524]; cysteine-tRNA ligase activity [GO:0004817]; zinc ion binding [GO:0008270]; cysteinyl-tRNA aminoacylation [GO:0006423]
End of the file
* Only
